# Supplementary material for: Homogenizing interfacial assembly via indole-mediated binary monolayers for perovskite solar cells
Source: Nat Commun. 2026 Apr 2;17:4742. doi: 10.1038/s41467-026-71301-6 (PMC13216523; doi:10.1038/s41467-026-71301-6)
Supplement: Supplementary file 4 — Source Data [file 41467_2026_71301_MOESM4_ESM.xlsx]

## Sheet: Figure 2c
		Figure 2c Aromatic C-H bending vibration peaks in partial enlarged FTIR spectra of Ph-4PACz and Ph-Nd powders.
			Ph-4PACz		Ph-Nd
		Transmittance (a.u.)	Wave number (cm-1)		Wave number (cm-1)
		3997.39	1.02089	3997.39	1.02136
		3995.96	1.0202	3995.96	1.02068
		3994.53	1.01951	3994.53	1.01997
		3993.1	1.01884	3993.1	1.0192
		3991.67	1.01819	3991.67	1.01837
		3990.24	1.01757	3990.24	1.01752
		3988.81	1.01697	3988.81	1.01669
		3987.37	1.0164	3987.37	1.01591
		3985.94	1.01581	3985.94	1.01514
		3984.51	1.0152	3984.51	1.01432
		3983.08	1.01455	3983.08	1.01348
		3981.65	1.01387	3981.65	1.01267
		3980.22	1.0132	3980.22	1.01194
		3978.79	1.01255	3978.79	1.01135
		3977.36	1.01194	3977.36	1.01088
		3975.93	1.01138	3975.93	1.01052
		3974.5	1.01084	3974.5	1.01028
		3973.07	1.01027	3973.07	1.01014
		3971.64	1.00967	3971.64	1.01005
		3970.21	1.00905	3970.21	1.00996
		3968.78	1.00842	3968.78	1.00978
		3967.35	1.0078	3967.35	1.00947
		3965.91	1.00719	3965.91	1.00897
		3964.48	1.00661	3964.48	1.0083
		3963.05	1.00607	3963.05	1.0075
		3961.62	1.00559	3961.62	1.00668
		3960.19	1.00515	3960.19	1.00591
		3958.76	1.00474	3958.76	1.00526
		3957.33	1.00432	3957.33	1.0047
		3955.9	1.00389	3955.9	1.00423
		3954.47	1.00344	3954.47	1.00379
		3953.04	1.003	3953.04	1.00333
		3951.61	1.00255	3951.61	1.00281
		3950.18	1.0021	3950.18	1.00227
		3948.75	1.00166	3948.75	1.00179
		3947.32	1.00121	3947.32	1.00141
		3945.88	1.00077	3945.88	1.00105
		3944.45	1.00036	3944.45	1.00058
		3943.02	1	3943.02	1
		3941.59	0.99968	3941.59	0.99945
		3940.16	0.99936	3940.16	0.99911
		3938.73	0.99904	3938.73	0.99906
		3937.3	0.99875	3937.3	0.99921
		3935.87	0.99854	3935.87	0.99939
		3934.44	0.99845	3934.44	0.99939
		3933.01	0.99844	3933.01	0.99912
		3931.58	0.99845	3931.58	0.99873
		3930.15	0.9984	3930.15	0.99842
		3928.72	0.99826	3928.72	0.99831
		3927.29	0.99807	3927.29	0.99835
		3925.85	0.99792	3925.85	0.99847
		3924.42	0.9979	3924.42	0.99865
		3922.99	0.99805	3922.99	0.99891
		3921.56	0.99831	3921.56	0.99912
		3920.13	0.99864	3920.13	0.99915
		3918.7	0.99901	3918.7	0.99899
		3917.27	0.99933	3917.27	0.99885
		3915.84	0.99954	3915.84	0.99899
		3914.41	0.99958	3914.41	0.99956
		3912.98	0.99948	3912.98	1.00049
		3911.55	0.99934	3911.55	1.00158
		3910.12	0.99927	3910.12	1.00256
		3908.69	0.9994	3908.69	1.00318
		3907.26	0.99979	3907.26	1.00321
		3905.82	1.0005	3905.82	1.00256
		3904.39	1.00144	3904.39	1.00134
		3902.96	1.00241	3902.96	0.99987
		3901.53	1.00317	3901.53	0.99851
		3900.1	1.00353	3900.1	0.99765
		3898.67	1.00346	3898.67	0.99761
		3897.24	1.00304	3897.24	0.99841
		3895.81	1.00238	3895.81	0.99966
		3894.38	1.00167	3894.38	1.00078
		3892.95	1.0011	3892.95	1.00139
		3891.52	1.00074	3891.52	1.00149
		3890.09	1.00053	3890.09	1.00132
		3888.66	1.0003	3888.66	1.00089
		3887.23	1	3887.23	1
		3885.79	0.99964	3885.79	0.99877
		3884.36	0.99919	3884.36	0.99722
		3882.93	0.99862	3882.93	0.99565
		3881.5	0.99793	3881.5	0.99437
		3880.07	0.99719	3880.07	0.99375
		3878.64	0.99646	3878.64	0.99399
		3877.21	0.99574	3877.21	0.9949
		3875.78	0.99515	3875.78	0.99601
		3874.35	0.99482	3874.35	0.99688
		3872.92	0.99483	3872.92	0.99723
		3871.49	0.99511	3871.49	0.99699
		3870.06	0.99554	3870.06	0.99639
		3868.63	0.99596	3868.63	0.99582
		3867.2	0.99623	3867.2	0.99546
		3865.77	0.99632	3865.77	0.99528
		3864.33	0.99633	3864.33	0.99536
		3862.9	0.9963	3862.9	0.99598
		3861.47	0.99622	3861.47	0.99732
		3860.04	0.99607	3860.04	0.99917
		3858.61	0.99596	3858.61	1.00088
		3857.18	0.99611	3857.18	1.00158
		3855.75	0.99672	3855.75	1.00062
		3854.32	0.99785	3854.32	0.99819
		3852.89	0.99918	3852.89	0.99551
		3851.46	1.00019	3851.46	0.9941
		3850.03	1.00049	3850.03	0.99465
		3848.6	1.00012	3848.6	0.9968
		3847.17	0.99946	3847.17	0.99958
		3845.74	0.99891	3845.74	1.00205
		3844.3	0.99872	3844.3	1.00369
		3842.87	0.99899	3842.87	1.00436
		3841.44	0.99959	3841.44	1.00412
		3840.01	1.00037	3840.01	1.00313
		3838.58	1.00112	3838.58	1.00168
		3837.15	1.00164	3837.15	1.00027
		3835.72	1.00176	3835.72	0.99934
		3834.29	1.00145	3834.29	0.99905
		3832.86	1.0008	3832.86	0.99932
		3831.43	1	3831.43	1
		3830	0.99946	3830	1.00108
		3828.57	0.99904	3828.57	1.00232
		3827.14	0.99883	3827.14	1.00358
		3825.71	0.99893	3825.71	1.00472
		3824.27	0.99936	3824.27	1.00541
		3822.84	1.00011	3822.84	1.00531
		3821.41	1.00108	3821.41	1.00449
		3819.98	1.00203	3819.98	1.00335
		3818.55	1.00265	3818.55	1.00221
		3817.12	1.00279	3817.12	1.00122
		3815.69	1.00251	3815.69	1.00067
		3814.26	1.00193	3814.26	1.00092
		3812.83	1.00119	3812.83	1.00203
		3811.4	1.00048	3811.4	1.00356
		3809.97	1.00008	3809.97	1.00485
		3808.54	1.00015	3808.54	1.00545
		3807.11	1.0007	3807.11	1.00533
		3805.68	1.00152	3805.68	1.00478
		3804.24	1.00232	3804.24	1.00388
		3802.81	1.00296	3802.81	1.00262
		3801.38	1.00337	3801.38	1.00119
		3799.95	1.00348	3799.95	0.99999
		3798.52	1.00322	3798.52	0.99929
		3797.09	1.00261	3797.09	0.99912
		3795.66	1.00181	3795.66	0.99945
		3794.23	1.00095	3794.23	1.00022
		3792.8	1.00014	3792.8	1.00121
		3791.37	0.99948	3791.37	1.00217
		3789.94	0.99905	3789.94	1.00286
		3788.51	0.99888	3788.51	1.00313
		3787.08	0.99894	3787.08	1.00299
		3785.65	0.99916	3785.65	1.00253
		3784.21	0.99946	3784.21	1.00192
		3782.78	0.99975	3782.78	1.00123
		3781.35	0.99997	3781.35	1.00047
		3779.92	1.00013	3779.92	0.99975
		3778.49	1.00019	3778.49	0.99936
		3777.06	1.00015	3777.06	0.99948
		3775.63	1	3775.63	1
		3774.2	0.99995	3774.2	1.00111
		3772.77	1.00004	3772.77	1.00182
		3771.34	1.00032	3771.34	1.00194
		3769.91	1.00078	3769.91	1.00164
		3768.48	1.00127	3768.48	1.00129
		3767.05	1.00165	3767.05	1.00119
		3765.62	1.00187	3765.62	1.00149
		3764.18	1.00196	3764.18	1.00218
		3762.75	1.00199	3762.75	1.00303
		3761.32	1.00207	3761.32	1.00382
		3759.89	1.00228	3759.89	1.00454
		3758.46	1.00263	3758.46	1.00545
		3757.03	1.00306	3757.03	1.00669
		3755.6	1.00357	3755.6	1.00805
		3754.17	1.00422	3754.17	1.00895
		3752.74	1.00512	3752.74	1.00888
		3751.31	1.00618	3751.31	1.00792
		3749.88	1.00711	3749.88	1.00661
		3748.45	1.00758	3748.45	1.00543
		3747.02	1.00749	3747.02	1.00438
		3745.59	1.00703	3745.59	1.00331
		3744.16	1.00645	3744.16	1.00254
		3742.72	1.00577	3742.72	1.00264
		3741.29	1.00493	3741.29	1.00368
		3739.86	1.00399	3739.86	1.00496
		3738.43	1.00317	3738.43	1.00548
		3737	1.00267	3737	1.00461
		3735.57	1.00246	3735.57	1.00255
		3734.14	1.00232	3734.14	1.00023
		3732.71	1.00194	3732.71	0.9986
		3731.28	1.00121	3731.28	0.99809
		3729.85	1.00021	3729.85	0.99844
		3728.42	0.9992	3728.42	0.99903
		3726.99	0.99845	3726.99	0.99933
		3725.56	0.99811	3725.56	0.9992
		3724.13	0.99812	3724.13	0.99883
		3722.69	0.99834	3722.69	0.99861
		3721.26	0.99864	3721.26	0.99893
		3719.83	0.99891	3719.83	1
		3718.4	0.99934	3718.4	1.00205
		3716.97	0.99973	3716.97	1.00436
		3715.54	1.00014	3715.54	1.00623
		3714.11	1.00064	3714.11	1.007
		3712.68	1.00123	3712.68	1.00644
		3711.25	1.00179	3711.25	1.00505
		3709.82	1.00207	3709.82	1.00372
		3708.39	1.0019	3708.39	1.00312
		3706.96	1.0013	3706.96	1.0033
		3705.53	1.00047	3705.53	1.00385
		3704.1	0.9997	3704.1	1.00427
		3702.66	0.99916	3702.66	1.00441
		3701.23	0.99891	3701.23	1.00447
		3699.8	0.99884	3699.8	1.00481
		3698.37	0.99884	3698.37	1.00556
		3696.94	0.99891	3696.94	1.00659
		3695.51	0.99911	3695.51	1.00759
		3694.08	0.99952	3694.08	1.00812
		3692.65	1.00017	3692.65	1.00784
		3691.22	1.001	3691.22	1.00669
		3689.79	1.00182	3689.79	1.00506
		3688.36	1.00236	3688.36	1.0037
		3686.93	1.00238	3686.93	1.00327
		3685.5	1.00186	3685.5	1.0039
		3684.07	1.00101	3684.07	1.00526
		3682.63	1.00014	3682.63	1.00679
		3681.2	0.99952	3681.2	1.00797
		3679.77	0.99932	3679.77	1.00839
		3678.34	0.9996	3678.34	1.00778
		3676.91	1.00025	3676.91	1.00667
		3675.48	1.00102	3675.48	1.00497
		3674.05	1.00156	3674.05	1.00331
		3672.62	1.00151	3672.62	1.00184
		3671.19	1.00084	3671.19	1.00043
		3669.76	1	3669.76	0.99919
		3668.33	0.99893	3668.33	0.99851
		3666.9	0.99761	3666.9	0.99858
		3665.47	0.99612	3665.47	0.9992
		3664.04	0.99463	3664.04	1
		3662.6	0.99495	3662.6	1.00251
		3661.17	0.99554	3661.17	1.00467
		3659.74	0.9964	3659.74	1.00637
		3658.31	0.99749	3658.31	1.00759
		3656.88	0.99876	3656.88	1.0085
		3655.45	1.00014	3655.45	1.00928
		3654.02	1.00153	3654.02	1.00985
		3652.59	1.00291	3652.59	1.00973
		3651.16	1.00434	3651.16	1.00855
		3649.73	1.00574	3649.73	1.00651
		3648.3	1.00681	3648.3	1.00448
		3646.87	1.00723	3646.87	1.00343
		3645.44	1.00692	3645.44	1.00376
		3644.01	1.00606	3644.01	1.00514
		3642.58	1.00499	3642.58	1.0069
		3641.14	1.004	3641.14	1.00851
		3639.71	1.00326	3639.71	1.00979
		3638.28	1.0028	3638.28	1.01073
		3636.85	1.00259	3636.85	1.01139
		3635.42	1.00257	3635.42	1.0117
		3633.99	1.00268	3633.99	1.0115
		3632.56	1.00289	3632.56	1.01069
		3631.13	1.00318	3631.13	1.00886
		3629.7	1.00351	3629.7	1.00628
		3628.27	1.00381	3628.27	1.00386
		3626.84	1.00388	3626.84	1.00259
		3625.41	1.00361	3625.41	1.00271
		3623.98	1.00307	3623.98	1.00368
		3622.55	1.00252	3622.55	1.00461
		3621.11	1.00219	3621.11	1.0049
		3619.68	1.00215	3619.68	1.00452
		3618.25	1.0023	3618.25	1.00389
		3616.82	1.00241	3616.82	1.00338
		3615.39	1.00229	3615.39	1.00301
		3613.96	1.0019	3613.96	1.00262
		3612.53	1.00124	3612.53	1.00201
		3611.1	1.00073	3611.1	1.00137
		3609.67	1	3609.67	1.00077
		3608.24	0.99916	3608.24	1
		3606.81	0.99865	3606.81	0.99969
		3605.38	0.99809	3605.38	0.99974
		3603.95	0.99755	3603.95	1.00008
		3602.52	0.99713	3602.52	1.00047
		3601.08	0.9969	3601.08	1.00072
		3599.65	0.99686	3599.65	1.00078
		3598.22	0.99695	3598.22	1.00069
		3596.79	0.99713	3596.79	1.00056
		3595.36	0.99739	3595.36	1.00052
		3593.93	0.99772	3593.93	1.0007
		3592.5	0.99813	3592.5	1.00106
		3591.07	0.99861	3591.07	1.00127
		3589.64	0.99917	3589.64	1.00102
		3588.21	0.99981	3588.21	1.00031
		3586.78	1.00041	3586.78	0.99958
		3585.35	1.00082	3585.35	0.99932
		3583.92	1.00094	3583.92	0.99969
		3582.49	1.0008	3582.49	1.00047
		3581.05	1.00054	3581.05	1.00139
		3579.62	1.00031	3579.62	1.00227
		3578.19	1.00018	3578.19	1.00306
		3576.76	1.00014	3576.76	1.00378
		3575.33	1.00017	3575.33	1.00443
		3573.9	1.00028	3573.9	1.00494
		3572.47	1.00047	3572.47	1.00512
		3571.04	1.00075	3571.04	1.00472
		3569.61	1.00114	3569.61	1.00356
		3568.18	1.00161	3568.18	1.0018
		3566.75	1.00206	3566.75	0.99996
		3565.32	1.00234	3565.32	0.99864
		3563.89	1.00233	3563.89	0.99813
		3562.46	1.00205	3562.46	0.9983
		3561.02	1.00162	3561.02	0.99889
		3559.59	1.00115	3559.59	0.99962
		3558.16	1.00073	3558.16	1.00028
		3556.73	1.00039	3556.73	1.00071
		3555.3	1.00016	3555.3	1.00079
		3553.87	1.00003	3553.87	1.00052
		3552.44	1	3552.44	1
		3551.01	1.00043	3551.01	0.99943
		3549.58	1.00088	3549.58	0.99883
		3548.15	1.00135	3548.15	0.99814
		3546.72	1.00179	3546.72	0.99738
		3545.29	1.00216	3545.29	0.99662
		3543.86	1.0024	3543.86	0.996
		3542.43	1.0025	3542.43	0.99558
		3540.99	1.0025	3540.99	0.99529
		3539.56	1.00248	3539.56	0.99505
		3538.13	1.00253	3538.13	0.9948
		3536.7	1.00268	3536.7	0.99456
		3535.27	1.00295	3535.27	0.9944
		3533.84	1.00332	3533.84	0.99428
		3532.41	1.00376	3532.41	0.9941
		3530.98	1.00426	3530.98	0.99372
		3529.55	1.00479	3529.55	0.99304
		3528.12	1.0053	3528.12	0.99208
		3526.69	1.00574	3526.69	0.99092
		3525.26	1.00606	3525.26	0.98971
		3523.83	1.00623	3523.83	0.98858
		3522.4	1.00626	3522.4	0.9876
		3520.97	1.00616	3520.97	0.98681
		3519.53	1.00597	3519.53	0.98614
		3518.1	1.00569	3518.1	0.98551
		3516.67	1.00535	3516.67	0.98485
		3515.24	1.00495	3515.24	0.98406
		3513.81	1.00447	3513.81	0.98305
		3512.38	1.00414	3512.38	0.98172
		3510.95	1.00375	3510.95	0.98004
		3509.52	1.0033	3509.52	0.97804
		3508.09	1.0028	3508.09	0.97581
		3506.66	1.00223	3506.66	0.97344
		3505.23	1.00179	3505.23	0.97099
		3503.8	1.00128	3503.8	0.96859
		3502.37	1.00068	3502.37	0.96635
		3500.94	1	3500.94	0.9643
		3499.5	0.99947	3499.5	0.96232
		3498.07	0.99891	3498.07	0.9603
		3496.64	0.99837	3496.64	0.95816
		3495.21	0.99789	3495.21	0.95595
		3493.78	0.99747	3493.78	0.95373
		3492.35	0.99711	3492.35	0.95153
		3490.92	0.9968	3490.92	0.94932
		3489.49	0.99653	3489.49	0.94704
		3488.06	0.99627	3488.06	0.94466
		3486.63	0.99599	3486.63	0.94214
		3485.2	0.99565	3485.2	0.93947
		3483.77	0.99526	3483.77	0.93664
		3482.34	0.99483	3482.34	0.93365
		3480.91	0.99435	3480.91	0.93057
		3479.47	0.99379	3479.47	0.92742
		3478.04	0.9931	3478.04	0.92419
		3476.61	0.99224	3476.61	0.92081
		3475.18	0.99118	3475.18	0.91721
		3473.75	0.98987	3473.75	0.91336
		3472.32	0.9883	3472.32	0.90924
		3470.89	0.98643	3470.89	0.90483
		3469.46	0.98424	3469.46	0.90011
		3468.03	0.98173	3468.03	0.89508
		3466.6	0.97891	3466.6	0.88972
		3465.17	0.97574	3465.17	0.88402
		3463.74	0.9722	3463.74	0.87794
		3462.31	0.96825	3462.31	0.87145
		3460.88	0.96386	3460.88	0.86455
		3459.44	0.95899	3459.44	0.85726
		3458.01	0.95361	3458.01	0.84959
		3456.58	0.9477	3456.58	0.84157
		3455.15	0.9412	3455.15	0.83318
		3453.72	0.93406	3453.72	0.82435
		3452.29	0.9262	3452.29	0.81496
		3450.86	0.91752	3450.86	0.80488
		3449.43	0.9079	3449.43	0.79395
		3448	0.89722	3448	0.78209
		3446.57	0.88538	3446.57	0.76928
		3445.14	0.87225	3445.14	0.75552
		3443.71	0.85776	3443.71	0.74081
		3442.28	0.84185	3442.28	0.72515
		3440.85	0.82455	3440.85	0.70857
		3439.41	0.80599	3439.41	0.69112
		3437.98	0.78636	3437.98	0.67291
		3436.55	0.76591	3436.55	0.65409
		3435.12	0.7449	3435.12	0.63484
		3433.69	0.72353	3433.69	0.61533
		3432.26	0.70195	3432.26	0.59565
		3430.83	0.68024	3430.83	0.57587
		3429.4	0.65843	3429.4	0.55606
		3427.97	0.63651	3427.97	0.53628
		3426.54	0.61445	3426.54	0.51655
		3425.11	0.59219	3425.11	0.49686
		3423.68	0.5697	3423.68	0.47712
		3422.25	0.54697	3422.25	0.45727
		3420.82	0.52406	3420.82	0.4373
		3419.39	0.50105	3419.39	0.41724
		3417.95	0.4781	3417.95	0.39721
		3416.52	0.45535	3416.52	0.37728
		3415.09	0.43299	3415.09	0.35758
		3413.66	0.41124	3413.66	0.33832
		3412.23	0.39036	3412.23	0.31977
		3410.8	0.37062	3410.8	0.30227
		3409.37	0.35231	3409.37	0.2861
		3407.94	0.33563	3407.94	0.2714
		3406.51	0.32065	3406.51	0.25816
		3405.08	0.30723	3405.08	0.24615
		3403.65	0.29503	3403.65	0.23501
		3402.22	0.28347	3402.22	0.22425
		3400.79	0.2719	3400.79	0.21335
		3399.36	0.25969	3399.36	0.20186
		3397.92	0.2464	3397.92	0.1895
		3396.49	0.23186	3396.49	0.17621
		3395.06	0.21618	3395.06	0.1622
		3393.63	0.19966	3393.63	0.14777
		3392.2	0.18276	3392.2	0.1333
		3390.77	0.16593	3390.77	0.11914
		3389.34	0.1496	3389.34	0.10558
		3387.91	0.13411	3387.91	0.09287
		3386.48	0.11972	3386.48	0.08117
		3385.05	0.10658	3385.05	0.0706
		3383.62	0.09478	3383.62	0.06119
		3382.19	0.08434	3382.19	0.05295
		3380.76	0.07523	3380.76	0.04582
		3379.33	0.06736	3379.33	0.03974
		3377.89	0.06063	3377.89	0.03463
		3376.46	0.05494	3376.46	0.03039
		3375.03	0.05013	3375.03	0.02689
		3373.6	0.04609	3373.6	0.02402
		3372.17	0.04265	3372.17	0.02165
		3370.74	0.03969	3370.74	0.01967
		3369.31	0.03708	3369.31	0.01797
		3367.88	0.03472	3367.88	0.01645
		3366.45	0.03254	3366.45	0.01505
		3365.02	0.03052	3365.02	0.01377
		3363.59	0.02866	3363.59	0.01259
		3362.16	0.02699	3362.16	0.01154
		3360.73	0.02555	3360.73	0.01065
		3359.3	0.02438	3359.3	0.00994
		3357.86	0.02349	3357.86	0.00942
		3356.43	0.02289	3356.43	0.0091
		3355	0.02257	3355	0.00896
		3353.57	0.02251	3353.57	0.00893
		3352.14	0.02268	3352.14	0.00899
		3350.71	0.02305	3350.71	0.00912
		3349.28	0.02359	3349.28	0.00936
		3347.85	0.02429	3347.85	0.00976
		3346.42	0.02516	3346.42	0.01034
		3344.99	0.0262	3344.99	0.01113
		3343.56	0.02746	3343.56	0.0121
		3342.13	0.02894	3342.13	0.01324
		3340.7	0.03066	3340.7	0.01455
		3339.27	0.03261	3339.27	0.01603
		3337.83	0.03481	3337.83	0.01767
		3336.4	0.03727	3336.4	0.01949
		3334.97	0.04005	3334.97	0.02154
		3333.54	0.0432	3333.54	0.02388
		3332.11	0.04676	3332.11	0.02655
		3330.68	0.05074	3330.68	0.02955
		3329.25	0.0551	3329.25	0.03288
		3327.82	0.0598	3327.82	0.03649
		3326.39	0.06473	3326.39	0.04037
		3324.96	0.0698	3324.96	0.04448
		3323.53	0.07494	3323.53	0.04876
		3322.1	0.08009	3322.1	0.05312
		3320.67	0.08525	3320.67	0.05748
		3319.24	0.09045	3319.24	0.06181
		3317.8	0.09572	3317.8	0.06611
		3316.37	0.10109	3316.37	0.07046
		3314.94	0.1066	3314.94	0.07494
		3313.51	0.11228	3313.51	0.07965
		3312.08	0.11821	3312.08	0.08468
		3310.65	0.12444	3310.65	0.09011
		3309.22	0.13105	3309.22	0.09599
		3307.79	0.13809	3307.79	0.10233
		3306.36	0.1456	3306.36	0.1091
		3304.93	0.1536	3304.93	0.11623
		3303.5	0.16211	3303.5	0.12363
		3302.07	0.17111	3302.07	0.13118
		3300.64	0.18049	3300.64	0.13879
		3299.21	0.19012	3299.21	0.14636
		3297.78	0.19974	3297.78	0.15374
		3296.34	0.2091	3296.34	0.16078
		3294.91	0.21789	3294.91	0.1673
		3293.48	0.22588	3293.48	0.17311
		3292.05	0.2329	3292.05	0.17804
		3290.62	0.23884	3290.62	0.18199
		3289.19	0.24368	3289.19	0.18494
		3287.76	0.24745	3287.76	0.18695
		3286.33	0.25021	3286.33	0.18813
		3284.9	0.25209	3284.9	0.18861
		3283.47	0.25322	3283.47	0.18853
		3282.04	0.25374	3282.04	0.18801
		3280.61	0.25377	3280.61	0.18714
		3279.18	0.25339	3279.18	0.18596
		3277.75	0.25266	3277.75	0.18451
		3276.31	0.25159	3276.31	0.18279
		3274.88	0.25018	3274.88	0.18081
		3273.45	0.24844	3273.45	0.17856
		3272.02	0.24636	3272.02	0.17604
		3270.59	0.24397	3270.59	0.17326
		3269.16	0.24132	3269.16	0.17024
		3267.73	0.23847	3267.73	0.16703
		3266.3	0.23544	3266.3	0.16368
		3264.87	0.23221	3264.87	0.16021
		3263.44	0.22872	3263.44	0.15664
		3262.01	0.22491	3262.01	0.15292
		3260.58	0.22071	3260.58	0.14901
		3259.15	0.21609	3259.15	0.14487
		3257.72	0.21102	3257.72	0.14049
		3256.28	0.20555	3256.28	0.13586
		3254.85	0.19972	3254.85	0.13102
		3253.42	0.19362	3253.42	0.12598
		3251.99	0.18732	3251.99	0.12079
		3250.56	0.18089	3250.56	0.11548
		3249.13	0.17436	3249.13	0.11005
		3247.7	0.16771	3247.7	0.10455
		3246.27	0.16092	3246.27	0.099
		3244.84	0.15398	3244.84	0.09346
		3243.41	0.1469	3243.41	0.08796
		3241.98	0.13972	3241.98	0.08253
		3240.55	0.13246	3240.55	0.07719
		3239.12	0.12515	3239.12	0.07192
		3237.69	0.1178	3237.69	0.06669
		3236.25	0.11045	3236.25	0.06147
		3234.82	0.10312	3234.82	0.05629
		3233.39	0.09585	3233.39	0.05119
		3231.96	0.08868	3231.96	0.04626
		3230.53	0.08168	3230.53	0.04157
		3229.1	0.07493	3229.1	0.03718
		3227.67	0.06848	3227.67	0.03312
		3226.24	0.06241	3226.24	0.02936
		3224.81	0.05675	3224.81	0.0259
		3223.38	0.05154	3223.38	0.02277
		3221.95	0.04679	3221.95	0.02
		3220.52	0.04253	3220.52	0.01762
		3219.09	0.03879	3219.09	0.01566
		3217.66	0.03558	3217.66	0.01411
		3216.22	0.03296	3216.22	0.01294
		3214.79	0.03091	3214.79	0.01212
		3213.36	0.02945	3213.36	0.0116
		3211.93	0.02853	3211.93	0.01134
		3210.5	0.02813	3210.5	0.01131
		3209.07	0.02822	3209.07	0.01149
		3207.64	0.02876	3207.64	0.01187
		3206.21	0.02973	3206.21	0.01245
		3204.78	0.03104	3204.78	0.01322
		3203.35	0.0326	3203.35	0.01414
		3201.92	0.03427	3201.92	0.01512
		3200.49	0.03589	3200.49	0.01608
		3199.06	0.03731	3199.06	0.01693
		3197.63	0.0384	3197.63	0.0176
		3196.2	0.03907	3196.2	0.01807
		3194.76	0.03934	3194.76	0.01831
		3193.33	0.03924	3193.33	0.01837
		3191.9	0.03888	3191.9	0.01832
		3190.47	0.03837	3190.47	0.01822
		3189.04	0.03786	3189.04	0.01812
		3187.61	0.03746	3187.61	0.01806
		3186.18	0.03729	3186.18	0.01806
		3184.75	0.0374	3184.75	0.01814
		3183.32	0.03783	3183.32	0.01831
		3181.89	0.03859	3181.89	0.0186
		3180.46	0.03967	3180.46	0.01906
		3179.03	0.04101	3179.03	0.0197
		3177.6	0.04255	3177.6	0.02052
		3176.17	0.04419	3176.17	0.02148
		3174.73	0.04587	3174.73	0.0225
		3173.3	0.0475	3173.3	0.02353
		3171.87	0.04901	3171.87	0.0245
		3170.44	0.05037	3170.44	0.02537
		3169.01	0.05151	3169.01	0.02607
		3167.58	0.05241	3167.58	0.02654
		3166.15	0.05304	3166.15	0.02673
		3164.72	0.05337	3164.72	0.02659
		3163.29	0.05336	3163.29	0.02611
		3161.86	0.053	3161.86	0.02534
		3160.43	0.05225	3160.43	0.02434
		3159	0.0511	3159	0.02319
		3157.57	0.04955	3157.57	0.02192
		3156.14	0.04763	3156.14	0.02057
		3154.7	0.0454	3154.7	0.01918
		3153.27	0.04294	3153.27	0.01777
		3151.84	0.04035	3151.84	0.01641
		3150.41	0.03778	3150.41	0.01511
		3148.98	0.03537	3148.98	0.01392
		3147.55	0.03327	3147.55	0.01287
		3146.12	0.03155	3146.12	0.012
		3144.69	0.03025	3144.69	0.01136
		3143.26	0.02938	3143.26	0.011
		3141.83	0.0289	3141.83	0.01092
		3140.4	0.02876	3140.4	0.01109
		3138.97	0.02892	3138.97	0.01145
		3137.54	0.02935	3137.54	0.01193
		3136.11	0.03006	3136.11	0.0125
		3134.67	0.03104	3134.67	0.01315
		3133.24	0.03229	3133.24	0.01389
		3131.81	0.03379	3131.81	0.01474
		3130.38	0.0355	3130.38	0.0157
		3128.95	0.03739	3128.95	0.01681
		3127.52	0.03943	3127.52	0.01806
		3126.09	0.04162	3126.09	0.01951
		3124.66	0.04397	3124.66	0.0212
		3123.23	0.04648	3123.23	0.02318
		3121.8	0.04915	3121.8	0.02539
		3120.37	0.05194	3120.37	0.02775
		3118.94	0.05482	3118.94	0.03015
		3117.51	0.05777	3117.51	0.03253
		3116.08	0.06078	3116.08	0.03493
		3114.64	0.06388	3114.64	0.03742
		3113.21	0.0671	3113.21	0.04014
		3111.78	0.07049	3111.78	0.04319
		3110.35	0.07407	3110.35	0.04658
		3108.92	0.07784	3108.92	0.05022
		3107.49	0.08177	3107.49	0.05389
		3106.06	0.08583	3106.06	0.05738
		3104.63	0.09	3104.63	0.06054
		3103.2	0.09425	3103.2	0.06334
		3101.77	0.09851	3101.77	0.06585
		3100.34	0.10271	3100.34	0.06823
		3098.91	0.1068	3098.91	0.07069
		3097.48	0.11074	3097.48	0.07342
		3096.05	0.11453	3096.05	0.07656
		3094.62	0.11818	3094.62	0.08013
		3093.18	0.1217	3093.18	0.08401
		3091.75	0.12511	3091.75	0.08801
		3090.32	0.12841	3090.32	0.09194
		3088.89	0.1316	3088.89	0.09567
		3087.46	0.13473	3087.46	0.09916
		3086.03	0.13782	3086.03	0.10244
		3084.6	0.14091	3084.6	0.10564
		3083.17	0.14403	3083.17	0.10885
		3081.74	0.14721	3081.74	0.11216
		3080.31	0.15042	3080.31	0.11552
		3078.88	0.15367	3078.88	0.11885
		3077.45	0.15695	3077.45	0.12207
		3076.02	0.16025	3076.02	0.12513
		3074.59	0.16356	3074.59	0.12806
		3073.15	0.16688	3073.15	0.13096
		3071.72	0.17016	3071.72	0.13386
		3070.29	0.17337	3070.29	0.13679
		3068.86	0.17647	3068.86	0.13972
		3067.43	0.17945	3067.43	0.14259
		3066	0.18235	3066	0.14536
		3064.57	0.18521	3064.57	0.14798
		3063.14	0.18815	3063.14	0.15045
		3061.71	0.19123	3061.71	0.15277
		3060.28	0.19451	3060.28	0.15494
		3058.85	0.19801	3058.85	0.15702
		3057.42	0.20174	3057.42	0.15907
		3055.99	0.20569	3055.99	0.16123
		3054.56	0.20983	3054.56	0.16361
		3053.12	0.21417	3053.12	0.16634
		3051.69	0.21868	3051.69	0.16943
		3050.26	0.22334	3050.26	0.17282
		3048.83	0.22809	3048.83	0.1764
		3047.4	0.23285	3047.4	0.18005
		3045.97	0.23751	3045.97	0.18376
		3044.54	0.24198	3044.54	0.18762
		3043.11	0.24616	3043.11	0.19175
		3041.68	0.25002	3041.68	0.19621
		3040.25	0.25358	3040.25	0.20102
		3038.82	0.25694	3038.82	0.20607
		3037.39	0.26016	3037.39	0.21124
		3035.96	0.26333	3035.96	0.21638
		3034.53	0.2665	3034.53	0.22137
		3033.09	0.26972	3033.09	0.22613
		3031.66	0.27303	3031.66	0.23068
		3030.23	0.2765	3030.23	0.23511
		3028.8	0.2802	3028.8	0.23957
		3027.37	0.28417	3027.37	0.24424
		3025.94	0.28847	3025.94	0.24924
		3024.51	0.29312	3024.51	0.25465
		3023.08	0.29812	3023.08	0.26043
		3021.65	0.30345	3021.65	0.26645
		3020.22	0.30903	3020.22	0.27256
		3018.79	0.31478	3018.79	0.27866
		3017.36	0.3206	3017.36	0.2847
		3015.93	0.32642	3015.93	0.29067
		3014.5	0.33218	3014.5	0.29663
		3013.06	0.33785	3013.06	0.30263
		3011.63	0.34341	3011.63	0.30869
		3010.2	0.34887	3010.2	0.31481
		3008.77	0.35425	3008.77	0.32096
		3007.34	0.3596	3007.34	0.32707
		3005.91	0.36496	3005.91	0.33311
		3004.48	0.37035	3004.48	0.33905
		3003.05	0.37578	3003.05	0.34484
		3001.62	0.38122	3001.62	0.35042
		3000.19	0.38664	3000.19	0.3557
		2998.76	0.39197	2998.76	0.36054
		2997.33	0.39717	2997.33	0.36486
		2995.9	0.40223	2995.9	0.36878
		2994.47	0.40719	2994.47	0.37255
		2993.03	0.41204	2993.03	0.37639
		2991.6	0.41678	2991.6	0.3804
		2990.17	0.42146	2990.17	0.38472
		2988.74	0.42618	2988.74	0.38943
		2987.31	0.43095	2987.31	0.3944
		2985.88	0.43572	2985.88	0.39936
		2984.45	0.44044	2984.45	0.40415
		2983.02	0.44513	2983.02	0.40879
		2981.59	0.44979	2981.59	0.41329
		2980.16	0.45438	2980.16	0.41754
		2978.73	0.45887	2978.73	0.42146
		2977.3	0.46322	2977.3	0.42506
		2975.87	0.46744	2975.87	0.42846
		2974.44	0.47145	2974.44	0.43166
		2973.01	0.47519	2973.01	0.43445
		2971.57	0.47862	2971.57	0.43663
		2970.14	0.4818	2970.14	0.43819
		2968.71	0.48476	2968.71	0.43932
		2967.28	0.48748	2967.28	0.44031
		2965.85	0.48991	2965.85	0.44144
		2964.42	0.49198	2964.42	0.44296
		2962.99	0.49359	2962.99	0.445
		2961.56	0.49451	2961.56	0.44736
		2960.13	0.49451	2960.13	0.4496
		2958.7	0.4936	2958.7	0.4514
		2957.27	0.49233	2957.27	0.45284
		2955.84	0.49162	2955.84	0.45435
		2954.41	0.49211	2954.41	0.45628
		2952.98	0.49377	2952.98	0.45864
		2951.54	0.49602	2951.54	0.46108
		2950.11	0.49837	2950.11	0.46318
		2948.68	0.50075	2948.68	0.4647
		2947.25	0.50336	2947.25	0.46563
		2945.82	0.50629	2945.82	0.46603
		2944.39	0.50943	2944.39	0.46568
		2942.96	0.51253	2942.96	0.46402
		2941.53	0.51532	2941.53	0.46042
		2940.1	0.51756	2940.1	0.45477
		2938.67	0.51902	2938.67	0.44776
		2937.24	0.51971	2937.24	0.44081
		2935.81	0.52014	2935.81	0.43561
		2934.38	0.52128	2934.38	0.43356
		2932.95	0.52393	2932.95	0.43532
		2931.51	0.52825	2931.51	0.44052
		2930.08	0.53378	2930.08	0.44813
		2928.65	0.5399	2928.65	0.45708
		2927.22	0.54626	2927.22	0.46659
		2925.79	0.55271	2925.79	0.47619
		2924.36	0.55912	2924.36	0.48553
		2922.93	0.56534	2922.93	0.49441
		2921.5	0.5713	2921.5	0.50282
		2920.07	0.57691	2920.07	0.51074
		2918.64	0.58204	2918.64	0.51803
		2917.21	0.58656	2917.21	0.5245
		2915.78	0.59049	2915.78	0.53011
		2914.35	0.59412	2914.35	0.53509
		2912.92	0.59798	2912.92	0.53987
		2911.48	0.6025	2911.48	0.54486
		2910.05	0.60776	2910.05	0.55019
		2908.62	0.61347	2908.62	0.55582
		2907.19	0.61925	2907.19	0.56158
		2905.76	0.62486	2905.76	0.56738
		2904.33	0.63035	2904.33	0.57328
		2902.9	0.63592	2902.9	0.57944
		2901.47	0.64169	2901.47	0.58592
		2900.04	0.64764	2900.04	0.59256
		2898.61	0.65356	2898.61	0.59904
		2897.18	0.65921	2897.18	0.60511
		2895.75	0.66439	2895.75	0.61071
		2894.32	0.66898	2894.32	0.61575
		2892.89	0.67299	2892.89	0.62017
		2891.45	0.67642	2891.45	0.62395
		2890.02	0.67915	2890.02	0.62708
		2888.59	0.68105	2888.59	0.62949
		2887.16	0.68203	2887.16	0.63107
		2885.73	0.68219	2885.73	0.63185
		2884.3	0.68177	2884.3	0.63205
		2882.87	0.68106	2882.87	0.63192
		2881.44	0.6803	2881.44	0.63165
		2880.01	0.67967	2880.01	0.63138
		2878.58	0.67935	2878.58	0.63143
		2877.15	0.6796	2877.15	0.63218
		2875.72	0.6807	2875.72	0.63395
		2874.29	0.68279	2874.29	0.63682
		2872.86	0.68582	2872.86	0.64067
		2871.43	0.68961	2871.43	0.6453
		2869.99	0.69394	2869.99	0.65049
		2868.56	0.69855	2868.56	0.65603
		2867.13	0.70316	2867.13	0.66177
		2865.7	0.70762	2865.7	0.66759
		2864.27	0.71195	2864.27	0.67334
		2862.84	0.71633	2862.84	0.67894
		2861.41	0.72085	2861.41	0.68445
		2859.98	0.72544	2859.98	0.68997
		2858.55	0.72984	2858.55	0.69545
		2857.12	0.73389	2857.12	0.70077
		2855.69	0.73758	2855.69	0.70589
		2854.26	0.74105	2854.26	0.71094
		2852.83	0.74452	2852.83	0.71608
		2851.4	0.74811	2851.4	0.72142
		2849.96	0.75187	2849.96	0.72695
		2848.53	0.75575	2848.53	0.73262
		2847.1	0.75965	2847.1	0.73836
		2845.67	0.76347	2845.67	0.74404
		2844.24	0.76715	2844.24	0.74945
		2842.81	0.77063	2842.81	0.75438
		2841.38	0.77383	2841.38	0.75868
		2839.95	0.77656	2839.95	0.76237
		2838.52	0.77868	2838.52	0.76554
		2837.09	0.78016	2837.09	0.76823
		2835.66	0.78115	2835.66	0.77055
		2834.23	0.78184	2834.23	0.77269
		2832.8	0.78237	2832.8	0.77481
		2831.37	0.78279	2831.37	0.77687
		2829.93	0.78308	2829.93	0.77873
		2828.5	0.78316	2828.5	0.78024
		2827.07	0.78292	2827.07	0.78128
		2825.64	0.78222	2825.64	0.78176
		2824.21	0.78098	2824.21	0.78167
		2822.78	0.77918	2822.78	0.78111
		2821.35	0.77693	2821.35	0.78024
		2819.92	0.77439	2819.92	0.77917
		2818.49	0.77172	2818.49	0.77798
		2817.06	0.76907	2817.06	0.77675
		2815.63	0.7666	2815.63	0.77563
		2814.2	0.76439	2814.2	0.77472
		2812.77	0.76247	2812.77	0.77407
		2811.34	0.76085	2811.34	0.77374
		2809.9	0.75969	2809.9	0.77406
		2808.47	0.75932	2808.47	0.77554
		2807.04	0.76013	2807.04	0.77867
		2805.61	0.76245	2805.61	0.78361
		2804.18	0.76632	2804.18	0.7901
		2802.75	0.77155	2802.75	0.79755
		2801.32	0.7777	2801.32	0.80529
		2799.89	0.78425	2799.89	0.8128
		2798.46	0.7907	2798.46	0.81981
		2797.03	0.79674	2797.03	0.82627
		2795.6	0.80224	2795.6	0.83215
		2794.17	0.80724	2794.17	0.8375
		2792.74	0.81181	2792.74	0.84251
		2791.31	0.81601	2791.31	0.84732
		2789.87	0.81984	2789.87	0.85194
		2788.44	0.82334	2788.44	0.85612
		2787.01	0.82654	2787.01	0.8596
		2785.58	0.82952	2785.58	0.8623
		2784.15	0.83225	2784.15	0.86433
		2782.72	0.83472	2782.72	0.86587
		2781.29	0.83693	2781.29	0.86701
		2779.86	0.83896	2779.86	0.86781
		2778.43	0.8409	2778.43	0.86833
		2777	0.84278	2777	0.86861
		2775.57	0.84455	2775.57	0.86873
		2774.14	0.84613	2774.14	0.86878
		2772.71	0.84753	2772.71	0.8688
		2771.28	0.84875	2771.28	0.86868
		2769.84	0.84982	2769.84	0.86832
		2768.41	0.85068	2768.41	0.86769
		2766.98	0.8513	2766.98	0.86687
		2765.55	0.85161	2765.55	0.86591
		2764.12	0.85155	2764.12	0.86481
		2762.69	0.85106	2762.69	0.86353
		2761.26	0.85011	2761.26	0.86208
		2759.83	0.84867	2759.83	0.86057
		2758.4	0.84673	2758.4	0.85903
		2756.97	0.84442	2756.97	0.85733
		2755.54	0.84197	2755.54	0.85528
		2754.11	0.83967	2754.11	0.85291
		2752.68	0.83784	2752.68	0.85039
		2751.25	0.83669	2751.25	0.84793
		2749.82	0.83624	2749.82	0.84567
		2748.38	0.83637	2748.38	0.84366
		2746.95	0.83687	2746.95	0.84197
		2745.52	0.83752	2745.52	0.84056
		2744.09	0.83819	2744.09	0.83936
		2742.66	0.83873	2742.66	0.83828
		2741.23	0.83906	2741.23	0.83735
		2739.8	0.83922	2739.8	0.83674
		2738.37	0.83924	2738.37	0.83669
		2736.94	0.83906	2736.94	0.83726
		2735.51	0.83854	2735.51	0.83822
		2734.08	0.83751	2734.08	0.83918
		2732.65	0.83593	2732.65	0.83979
		2731.22	0.83381	2731.22	0.83986
		2729.79	0.83127	2729.79	0.83923
		2728.35	0.82847	2728.35	0.83784
		2726.92	0.82555	2726.92	0.83587
		2725.49	0.82261	2725.49	0.83362
		2724.06	0.81968	2724.06	0.83134
		2722.63	0.8167	2722.63	0.82913
		2721.2	0.8136	2721.2	0.82704
		2719.77	0.81034	2719.77	0.82517
		2718.34	0.80693	2718.34	0.8236
		2716.91	0.80354	2716.91	0.82249
		2715.48	0.8005	2715.48	0.82216
		2714.05	0.79829	2714.05	0.82307
		2712.62	0.79747	2712.62	0.82557
		2711.19	0.79855	2711.19	0.82978
		2709.76	0.80179	2709.76	0.83563
		2708.32	0.80708	2708.32	0.84287
		2706.89	0.81396	2706.89	0.85109
		2705.46	0.82177	2705.46	0.85974
		2704.03	0.82987	2704.03	0.86828
		2702.6	0.83777	2702.6	0.87632
		2701.17	0.84519	2701.17	0.88361
		2699.74	0.85198	2699.74	0.89013
		2698.31	0.85811	2698.31	0.89593
		2696.88	0.86359	2696.88	0.90112
		2695.45	0.86851	2695.45	0.90573
		2694.02	0.87295	2694.02	0.90979
		2692.59	0.87698	2692.59	0.91327
		2691.16	0.88063	2691.16	0.91613
		2689.73	0.88395	2689.73	0.91823
		2688.29	0.88695	2688.29	0.91943
		2686.86	0.88965	2686.86	0.91966
		2685.43	0.89207	2685.43	0.91909
		2684	0.89423	2684	0.91793
		2682.57	0.89613	2682.57	0.91636
		2681.14	0.89776	2681.14	0.91448
		2679.71	0.89906	2679.71	0.91239
		2678.28	0.90005	2678.28	0.91031
		2676.85	0.90074	2676.85	0.90852
		2675.42	0.90113	2675.42	0.9072
		2673.99	0.9012	2673.99	0.90624
		2672.56	0.90098	2672.56	0.90533
		2671.13	0.90051	2671.13	0.90422
		2669.7	0.89994	2669.7	0.9029
		2668.26	0.89946	2668.26	0.90158
		2666.83	0.89934	2666.83	0.90053
		2665.4	0.89982	2665.4	0.89991
		2663.97	0.90105	2663.97	0.89979
		2662.54	0.90307	2662.54	0.90013
		2661.11	0.90571	2661.11	0.90083
		2659.68	0.90873	2659.68	0.9017
		2658.25	0.91184	2658.25	0.90256
		2656.82	0.91474	2656.82	0.90332
		2655.39	0.91725	2655.39	0.90377
		2653.96	0.9192	2653.96	0.90373
		2652.53	0.92056	2652.53	0.90316
		2651.1	0.92136	2651.1	0.90224
		2649.67	0.92171	2649.67	0.90123
		2648.24	0.92179	2648.24	0.90033
		2646.8	0.92172	2646.8	0.89968
		2645.37	0.92156	2645.37	0.89937
		2643.94	0.92131	2643.94	0.89929
		2642.51	0.92095	2642.51	0.89929
		2641.08	0.92048	2641.08	0.89922
		2639.65	0.91991	2639.65	0.89907
		2638.22	0.91922	2638.22	0.89897
		2636.79	0.91838	2636.79	0.89914
		2635.36	0.91741	2635.36	0.89969
		2633.93	0.91632	2633.93	0.90057
		2632.5	0.91516	2632.5	0.90173
		2631.07	0.91401	2631.07	0.90315
		2629.64	0.913	2629.64	0.90486
		2628.21	0.91222	2628.21	0.90677
		2626.77	0.91176	2626.77	0.90871
		2625.34	0.91168	2625.34	0.91068
		2623.91	0.91202	2623.91	0.91288
		2622.48	0.91283	2622.48	0.91559
		2621.05	0.91414	2621.05	0.91889
		2619.62	0.91596	2619.62	0.9227
		2618.19	0.9182	2618.19	0.92682
		2616.76	0.92076	2616.76	0.93108
		2615.33	0.92355	2615.33	0.93533
		2613.9	0.92648	2613.9	0.93942
		2612.47	0.92951	2612.47	0.94326
		2611.04	0.93257	2611.04	0.94683
		2609.61	0.93559	2609.61	0.95008
		2608.18	0.93849	2608.18	0.95297
		2606.74	0.94121	2606.74	0.95542
		2605.31	0.94371	2605.31	0.9574
		2603.88	0.94594	2603.88	0.95886
		2602.45	0.94783	2602.45	0.95978
		2601.02	0.94939	2601.02	0.96011
		2599.59	0.95063	2599.59	0.95983
		2598.16	0.95158	2598.16	0.95889
		2596.73	0.95224	2596.73	0.95726
		2595.3	0.95255	2595.3	0.955
		2593.87	0.95246	2593.87	0.95232
		2592.44	0.95195	2592.44	0.94942
		2591.01	0.95101	2591.01	0.94637
		2589.58	0.94955	2589.58	0.94303
		2588.15	0.94744	2588.15	0.93927
		2586.71	0.94449	2586.71	0.93503
		2585.28	0.94062	2585.28	0.93038
		2583.85	0.93592	2583.85	0.92546
		2582.42	0.93073	2582.42	0.92059
		2580.99	0.92567	2580.99	0.91624
		2579.56	0.92149	2579.56	0.91302
		2578.13	0.91891	2578.13	0.91142
		2576.7	0.9184	2576.7	0.91164
		2575.27	0.92003	2575.27	0.9134
		2573.84	0.92343	2573.84	0.91615
		2572.41	0.92801	2572.41	0.91927
		2570.98	0.93311	2570.98	0.92227
		2569.55	0.9382	2569.55	0.9248
		2568.12	0.94293	2568.12	0.9266
		2566.68	0.94705	2566.68	0.9275
		2565.25	0.95051	2565.25	0.92753
		2563.82	0.95331	2563.82	0.92688
		2562.39	0.95549	2562.39	0.92584
		2560.96	0.9571	2560.96	0.92461
		2559.53	0.95816	2559.53	0.92329
		2558.1	0.95875	2558.1	0.92199
		2556.67	0.95889	2556.67	0.92082
		2555.24	0.95861	2555.24	0.91987
		2553.81	0.95795	2553.81	0.91915
		2552.38	0.95699	2552.38	0.91864
		2550.95	0.95586	2550.95	0.91834
		2549.52	0.95473	2549.52	0.91834
		2548.09	0.95384	2548.09	0.91876
		2546.65	0.95344	2546.65	0.91969
		2545.22	0.95371	2545.22	0.92122
		2543.79	0.95477	2543.79	0.92344
		2542.36	0.95658	2542.36	0.92643
		2540.93	0.95903	2540.93	0.93013
		2539.5	0.96196	2539.5	0.93439
		2538.07	0.96515	2538.07	0.93895
		2536.64	0.96842	2536.64	0.94363
		2535.21	0.9716	2535.21	0.94827
		2533.78	0.97462	2533.78	0.95269
		2532.35	0.97744	2532.35	0.95672
		2530.92	0.98004	2530.92	0.96016
		2529.49	0.98238	2529.49	0.96291
		2528.06	0.98447	2528.06	0.96511
		2526.63	0.98636	2526.63	0.96707
		2525.19	0.98808	2525.19	0.9692
		2523.76	0.98962	2523.76	0.97176
		2522.33	0.99095	2522.33	0.97484
		2520.9	0.99211	2520.9	0.9783
		2519.47	0.99314	2519.47	0.98195
		2518.04	0.99412	2518.04	0.98559
		2516.61	0.99506	2516.61	0.98903
		2515.18	0.99591	2515.18	0.9921
		2513.75	0.99665	2513.75	0.99475
		2512.32	0.99727	2512.32	0.99703
		2510.89	0.99781	2510.89	0.99895
		2509.46	0.99831	2509.46	1.00044
		2508.03	0.9988	2508.03	1.00146
		2506.6	0.99927	2506.6	1.00206
		2505.16	0.99968	2505.16	1.00228
		2503.73	1.00001	2503.73	1.00205
		2502.3	1.00024	2502.3	1.0013
		2500.87	1.0004	2500.87	1.00013
		2499.44	1.00047	2499.44	0.99887
		2498.01	1.00047	2498.01	0.99791
		2496.58	1.00041	2496.58	0.99758
		2495.15	1.00031	2495.15	0.99794
		2493.72	1.00017	2493.72	0.99885
		2492.29	1	2492.29	1
		2490.86	1.00028	2490.86	1.00161
		2489.43	1.00052	2489.43	1.00285
		2488	1.00075	2488	1.00367
		2486.57	1.001	2486.57	1.00413
		2485.13	1.00126	2485.13	1.0043
		2483.7	1.00152	2483.7	1.00418
		2482.27	1.00173	2482.27	1.00369
		2480.84	1.00188	2480.84	1.00283
		2479.41	1.00195	2479.41	1.00161
		2477.98	1.00199	2477.98	1.00006
		2476.55	1.002	2476.55	0.99817
		2475.12	1.00199	2475.12	0.99598
		2473.69	1.00197	2473.69	0.99359
		2472.26	1.00191	2472.26	0.99117
		2470.83	1.00183	2470.83	0.98893
		2469.4	1.00172	2469.4	0.98699
		2467.97	1.00163	2467.97	0.98541
		2466.54	1.00154	2466.54	0.98417
		2465.1	1.00143	2465.1	0.98328
		2463.67	1.00126	2463.67	0.98272
		2462.24	1.00106	2462.24	0.98248
		2460.81	1.00088	2460.81	0.98252
		2459.38	1.00071	2459.38	0.98282
		2457.95	1.00053	2457.95	0.98337
		2456.52	1.0003	2456.52	0.98415
		2455.09	1.00003	2455.09	0.98505
		2453.66	0.9998	2453.66	0.98596
		2452.23	0.99964	2452.23	0.98687
		2450.8	0.99953	2450.8	0.9879
		2449.37	0.99943	2449.37	0.98914
		2447.94	0.99932	2447.94	0.99055
		2446.51	0.99924	2446.51	0.99192
		2445.07	0.99926	2445.07	0.99311
		2443.64	0.99939	2443.64	0.99414
		2442.21	0.99959	2442.21	0.99514
		2440.78	0.99979	2440.78	0.99622
		2439.35	0.99994	2439.35	0.9973
		2437.92	1	2437.92	0.99827
		2436.49	1	2436.49	0.99908
		2435.06	1.00028	2435.06	0.99971
		2433.63	1.00051	2433.63	1.00014
		2432.2	1.00066	2432.2	1.00036
		2430.77	1.00074	2430.77	1.00042
		2429.34	1.00077	2429.34	1.00037
		2427.91	1.00076	2427.91	1.00027
		2426.48	1.00073	2426.48	1.00015
		2425.05	1.00068	2425.05	1
		2423.61	1.00062	2423.61	0.99986
		2422.18	1.00056	2422.18	0.99959
		2420.75	1.00051	2420.75	0.99952
		2419.32	1.00045	2419.32	0.99937
		2417.89	1.00036	2417.89	0.99925
		2416.46	1.00022	2416.46	0.99914
		2415.03	1.00012	2415.03	0.99898
		2413.6	0.99999	2413.6	0.99872
		2412.17	0.99981	2412.17	0.99839
		2410.74	0.99978	2410.74	0.99803
		2409.31	0.99972	2409.31	0.99766
		2407.88	0.99963	2407.88	0.99759
		2406.45	0.99952	2406.45	0.99732
		2405.02	0.99938	2405.02	0.99694
		2403.58	0.99923	2403.58	0.9964
		2402.15	0.99906	2402.15	0.99582
		2400.72	0.9989	2400.72	0.99529
		2399.29	0.99874	2399.29	0.99485
		2397.86	0.99856	2397.86	0.9945
		2396.43	0.99836	2396.43	0.99422
		2395	0.99812	2395	0.99399
		2393.57	0.99783	2393.57	0.99376
		2392.14	0.99746	2392.14	0.9935
		2390.71	0.99701	2390.71	0.9932
		2389.28	0.99646	2389.28	0.99282
		2387.85	0.99579	2387.85	0.99239
		2386.42	0.99502	2386.42	0.99192
		2384.99	0.99418	2384.99	0.99146
		2383.55	0.99333	2383.55	0.99109
		2382.12	0.99255	2382.12	0.99087
		2380.69	0.99191	2380.69	0.99088
		2379.26	0.99147	2379.26	0.99115
		2377.83	0.99126	2377.83	0.99166
		2376.4	0.99131	2376.4	0.9924
		2374.97	0.99163	2374.97	0.9933
		2373.54	0.9922	2373.54	0.99434
		2372.11	0.99301	2372.11	0.99546
		2370.68	0.99404	2370.68	0.99664
		2369.25	0.99523	2369.25	0.99782
		2367.82	0.99651	2367.82	0.99889
		2366.39	0.99776	2366.39	0.99969
		2364.96	0.99884	2364.96	1
		2363.52	0.99964	2363.52	0.99978
		2362.09	1.00004	2362.09	0.99906
		2360.66	1	2360.66	0.99754
		2359.23	0.99963	2359.23	0.99536
		2357.8	0.99876	2357.8	0.99275
		2356.37	0.99743	2356.37	0.99003
		2354.94	0.99575	2354.94	0.98758
		2353.51	0.9939	2353.51	0.98574
		2352.08	0.99208	2352.08	0.98473
		2350.65	0.99044	2350.65	0.9846
		2349.22	0.98914	2349.22	0.98523
		2347.79	0.98831	2347.79	0.98638
		2346.36	0.98811	2346.36	0.98785
		2344.93	0.98858	2344.93	0.98944
		2343.49	0.98959	2343.49	0.99103
		2342.06	0.99083	2342.06	0.99249
		2340.63	0.99194	2340.63	0.9937
		2339.2	0.99268	2339.2	0.99462
		2337.77	0.993	2337.77	0.99523
		2336.34	0.99294	2336.34	0.99555
		2334.91	0.99263	2334.91	0.99557
		2333.48	0.9922	2333.48	0.99535
		2332.05	0.99175	2332.05	0.99492
		2330.62	0.99133	2330.62	0.9943
		2329.19	0.9909	2329.19	0.99351
		2327.76	0.9904	2327.76	0.99254
		2326.33	0.98977	2326.33	0.99142
		2324.9	0.98903	2324.9	0.99026
		2323.46	0.98829	2323.46	0.98922
		2322.03	0.98761	2322.03	0.98841
		2320.6	0.98703	2320.6	0.98788
		2319.17	0.98654	2319.17	0.9876
		2317.74	0.98609	2317.74	0.98747
		2316.31	0.98568	2316.31	0.98741
		2314.88	0.98534	2314.88	0.9874
		2313.45	0.98512	2313.45	0.98744
		2312.02	0.98506	2312.02	0.98758
		2310.59	0.98518	2310.59	0.98785
		2309.16	0.98544	2309.16	0.98827
		2307.73	0.9858	2307.73	0.9888
		2306.3	0.9862	2306.3	0.98941
		2304.87	0.98658	2304.87	0.99004
		2303.44	0.9869	2303.44	0.99065
		2302	0.98716	2302	0.99121
		2300.57	0.98736	2300.57	0.99172
		2299.14	0.98757	2299.14	0.99219
		2297.71	0.98779	2297.71	0.99263
		2296.28	0.98807	2296.28	0.99306
		2294.85	0.98841	2294.85	0.99349
		2293.42	0.9888	2293.42	0.99394
		2291.99	0.98924	2291.99	0.99442
		2290.56	0.98971	2290.56	0.99491
		2289.13	0.99017	2289.13	0.99539
		2287.7	0.99063	2287.7	0.99584
		2286.27	0.99106	2286.27	0.99625
		2284.84	0.99147	2284.84	0.99659
		2283.41	0.99185	2283.41	0.9969
		2281.97	0.99221	2281.97	0.99721
		2280.54	0.99258	2280.54	0.99754
		2279.11	0.99296	2279.11	0.99791
		2277.68	0.99336	2277.68	0.99827
		2276.25	0.99378	2276.25	0.99857
		2274.82	0.99421	2274.82	0.99876
		2273.39	0.99463	2273.39	0.99883
		2271.96	0.99504	2271.96	0.99879
		2270.53	0.99542	2270.53	0.99869
		2269.1	0.99577	2269.1	0.9986
		2267.67	0.99611	2267.67	0.99857
		2266.24	0.99644	2266.24	0.99859
		2264.81	0.99677	2264.81	0.99859
		2263.38	0.99708	2263.38	0.9985
		2261.94	0.99739	2261.94	0.99822
		2260.51	0.9977	2260.51	0.99772
		2259.08	0.998	2259.08	0.99703
		2257.65	0.99829	2257.65	0.99621
		2256.22	0.99858	2256.22	0.99536
		2254.79	0.99882	2254.79	0.99452
		2253.36	0.99901	2253.36	0.99374
		2251.93	0.99913	2251.93	0.99301
		2250.5	0.99919	2250.5	0.99231
		2249.07	0.99924	2249.07	0.99166
		2247.64	0.99932	2247.64	0.9911
		2246.21	0.99937	2246.21	0.99065
		2244.78	0.99931	2244.78	0.99035
		2243.35	0.99914	2243.35	0.99022
		2241.91	0.99888	2241.91	0.9902
		2240.48	0.99856	2240.48	0.99018
		2239.05	0.99817	2239.05	0.99
		2237.62	0.99769	2237.62	0.98955
		2236.19	0.9971	2236.19	0.98884
		2234.76	0.99638	2234.76	0.988
		2233.33	0.99554	2233.33	0.98711
		2231.9	0.99459	2231.9	0.98624
		2230.47	0.99355	2230.47	0.98539
		2229.04	0.99241	2229.04	0.98452
		2227.61	0.99119	2227.61	0.98368
		2226.18	0.98997	2226.18	0.98294
		2224.75	0.9889	2224.75	0.98238
		2223.32	0.9881	2223.32	0.98211
		2221.88	0.98763	2221.88	0.9822
		2220.45	0.98749	2220.45	0.98268
		2219.02	0.98763	2219.02	0.98353
		2217.59	0.98796	2217.59	0.9846
		2216.16	0.98841	2216.16	0.98576
		2214.73	0.98894	2214.73	0.98692
		2213.3	0.98952	2213.3	0.98812
		2211.87	0.99021	2211.87	0.98941
		2210.44	0.99101	2210.44	0.99078
		2209.01	0.99196	2209.01	0.99214
		2207.58	0.99303	2207.58	0.99345
		2206.15	0.99418	2206.15	0.99467
		2204.72	0.99532	2204.72	0.99577
		2203.29	0.99637	2203.29	0.9967
		2201.86	0.99725	2201.86	0.99751
		2200.42	0.99798	2200.42	0.99823
		2198.99	0.99859	2198.99	0.99884
		2197.56	0.99909	2197.56	0.99931
		2196.13	0.99949	2196.13	0.99965
		2194.7	0.99978	2194.7	0.99988
		2193.27	0.99995	2193.27	1
		2191.84	1	2191.84	1.00004
		2190.41	0.99999	2190.41	1.00001
		2188.98	0.99985	2188.98	1
		2187.55	0.9996	2187.55	1.00002
		2186.12	0.99924	2186.12	0.99991
		2184.69	0.99881	2184.69	0.99955
		2183.26	0.99833	2183.26	0.99892
		2181.83	0.99782	2181.83	0.99811
		2180.39	0.99726	2180.39	0.99721
		2178.96	0.9966	2178.96	0.99624
		2177.53	0.99579	2177.53	0.9952
		2176.1	0.9948	2176.1	0.99405
		2174.67	0.99359	2174.67	0.99278
		2173.24	0.99213	2173.24	0.99133
		2171.81	0.9904	2171.81	0.98965
		2170.38	0.98832	2170.38	0.98769
		2168.95	0.98585	2168.95	0.98549
		2167.52	0.98302	2167.52	0.98316
		2166.09	0.97995	2166.09	0.98086
		2164.66	0.97692	2164.66	0.97882
		2163.23	0.97426	2163.23	0.97718
		2161.8	0.97229	2161.8	0.97607
		2160.36	0.97123	2160.36	0.97555
		2158.93	0.9711	2158.93	0.97563
		2157.5	0.97179	2157.5	0.97624
		2156.07	0.97308	2156.07	0.97723
		2154.64	0.97469	2154.64	0.97838
		2153.21	0.97637	2153.21	0.97945
		2151.78	0.97796	2151.78	0.98027
		2150.35	0.97931	2150.35	0.98078
		2148.92	0.98036	2148.92	0.981
		2147.49	0.98106	2147.49	0.98093
		2146.06	0.98133	2146.06	0.98052
		2144.63	0.9811	2144.63	0.97966
		2143.2	0.98028	2143.2	0.97826
		2141.77	0.9788	2141.77	0.97634
		2140.33	0.97658	2140.33	0.97392
		2138.9	0.97358	2138.9	0.97107
		2137.47	0.96981	2137.47	0.96782
		2136.04	0.96546	2136.04	0.96432
		2134.61	0.96088	2134.61	0.96083
		2133.18	0.95658	2133.18	0.95768
		2131.75	0.95307	2131.75	0.95519
		2130.32	0.95066	2130.32	0.95356
		2128.89	0.94942	2128.89	0.95291
		2127.46	0.94918	2127.46	0.95317
		2126.03	0.94967	2126.03	0.95417
		2124.6	0.95067	2124.6	0.95567
		2123.17	0.95206	2123.17	0.95748
		2121.74	0.9538	2121.74	0.95957
		2120.3	0.95593	2120.3	0.962
		2118.87	0.95846	2118.87	0.96481
		2117.44	0.96136	2117.44	0.96801
		2116.01	0.96457	2116.01	0.9715
		2114.58	0.96796	2114.58	0.97511
		2113.15	0.97141	2113.15	0.97863
		2111.72	0.97481	2111.72	0.98193
		2110.29	0.97805	2110.29	0.98495
		2108.86	0.98109	2108.86	0.98761
		2107.43	0.98388	2107.43	0.98985
		2106	0.98638	2106	0.99168
		2104.57	0.9886	2104.57	0.99319
		2103.14	0.99054	2103.14	0.99455
		2101.71	0.99223	2101.71	0.9959
		2100.28	0.99367	2100.28	0.99718
		2098.84	0.99489	2098.84	0.99823
		2097.41	0.99593	2097.41	0.99902
		2095.98	0.99681	2095.98	0.99956
		2094.55	0.99754	2094.55	0.99987
		2093.12	0.99812	2093.12	1
		2091.69	0.99858	2091.69	1.00005
		2090.26	0.9989	2090.26	1
		2088.83	0.9991	2088.83	0.99985
		2087.4	0.99919	2087.4	0.99963
		2085.97	0.99918	2085.97	0.99936
		2084.54	0.99912	2084.54	0.99905
		2083.11	0.99901	2083.11	0.99872
		2081.68	0.99888	2081.68	0.99836
		2080.25	0.99874	2080.25	0.998
		2078.81	0.99861	2078.81	0.99764
		2077.38	0.9985	2077.38	0.99731
		2075.95	0.9984	2075.95	0.99706
		2074.52	0.99832	2074.52	0.99692
		2073.09	0.99829	2073.09	0.99692
		2071.66	0.99833	2071.66	0.99708
		2070.23	0.99847	2070.23	0.99738
		2068.8	0.99868	2068.8	0.99779
		2067.37	0.99896	2067.37	0.99826
		2065.94	0.99926	2065.94	0.99874
		2064.51	0.99954	2064.51	0.99922
		2063.08	0.99977	2063.08	0.99965
		2061.65	0.99992	2061.65	1.00001
		2060.22	1	2060.22	1.00027
		2058.78	1.00005	2058.78	1.00042
		2057.35	1.00005	2057.35	1.00048
		2055.92	1.00003	2055.92	1.00048
		2054.49	1.00002	2054.49	1.00044
		2053.06	1.00002	2053.06	1.00037
		2051.63	1.00003	2051.63	1.00029
		2050.2	1.00005	2050.2	1.00018
		2048.77	1.00006	2048.77	1.00004
		2047.34	1.00005	2047.34	0.99985
		2045.91	1.00003	2045.91	0.99963
		2044.48	1	2044.48	0.99967
		2043.05	1.00008	2043.05	0.99973
		2041.62	1.00014	2041.62	0.99983
		2040.19	1.00019	2040.19	0.99992
		2038.75	1.00022	2038.75	1
		2037.32	1.00025	2037.32	1.00012
		2035.89	1.00028	2035.89	1.00022
		2034.46	1.00031	2034.46	1.00033
		2033.03	1.00033	2033.03	1.00044
		2031.6	1.00036	2031.6	1.00056
		2030.17	1.00038	2030.17	1.00065
		2028.74	1.00041	2028.74	1.00069
		2027.31	1.00042	2027.31	1.00084
		2025.88	1.00041	2025.88	1.00089
		2024.45	1.00057	2024.45	1.00082
		2023.02	1.00072	2023.02	1.00066
		2021.59	1.00085	2021.59	1.0004
		2020.16	1.00096	2020.16	1.00009
		2018.72	1.00106	2018.72	0.99974
		2017.29	1.00112	2017.29	0.99944
		2015.86	1.00116	2015.86	0.9992
		2014.43	1.00116	2014.43	0.99903
		2013	1.00112	2013	0.99893
		2011.57	1.00106	2011.57	0.99888
		2010.14	1.00101	2010.14	0.99889
		2008.71	1.00098	2008.71	0.99895
		2007.28	1.00096	2007.28	0.99905
		2005.85	1.00095	2005.85	0.99916
		2004.42	1.00094	2004.42	0.99926
		2002.99	1.00092	2002.99	0.99935
		2001.56	1.00089	2001.56	0.99945
		2000.13	1.00085	2000.13	0.99954
		1998.69	1.00079	1998.69	0.99964
		1997.26	1.00072	1997.26	0.99973
		1995.83	1.00064	1995.83	0.9998
		1994.4	1.00054	1994.4	0.9998
		1992.97	1.00041	1992.97	0.99975
		1991.54	1.00024	1991.54	0.99967
		1990.11	1.00003	1990.11	0.99957
		1988.68	1	1988.68	0.99981
		1987.25	0.99996	1987.25	1
		1985.82	0.99989	1985.82	1.00016
		1984.39	0.9998	1984.39	1.00033
		1982.96	0.99971	1982.96	1.00041
		1981.53	0.9996	1981.53	1.0004
		1980.1	0.99947	1980.1	1.00028
		1978.67	0.99927	1978.67	1.00006
		1977.23	0.999	1977.23	0.99999
		1975.8	0.99863	1975.8	0.99985
		1974.37	0.99817	1974.37	0.99967
		1972.94	0.99762	1972.94	0.99944
		1971.51	0.99699	1971.51	0.99913
		1970.08	0.9963	1970.08	0.99875
		1968.65	0.99555	1968.65	0.99829
		1967.22	0.99475	1967.22	0.99779
		1965.79	0.99387	1965.79	0.99728
		1964.36	0.99295	1964.36	0.99675
		1962.93	0.99203	1962.93	0.9962
		1961.5	0.9912	1961.5	0.99566
		1960.07	0.99054	1960.07	0.99517
		1958.64	0.99009	1958.64	0.99476
		1957.2	0.98984	1957.2	0.99445
		1955.77	0.98974	1955.77	0.99423
		1954.34	0.98973	1954.34	0.99405
		1952.91	0.9897	1952.91	0.99385
		1951.48	0.9896	1951.48	0.99357
		1950.05	0.98937	1950.05	0.99314
		1948.62	0.98906	1948.62	0.99253
		1947.19	0.98875	1947.19	0.99176
		1945.76	0.98859	1945.76	0.99091
		1944.33	0.9887	1944.33	0.99006
		1942.9	0.98917	1942.9	0.98928
		1941.47	0.98998	1941.47	0.98855
		1940.04	0.99101	1940.04	0.98775
		1938.61	0.99215	1938.61	0.98674
		1937.17	0.99329	1937.17	0.98548
		1935.74	0.99437	1935.74	0.98412
		1934.31	0.99534	1934.31	0.9829
		1932.88	0.99619	1932.88	0.98214
		1931.45	0.9969	1931.45	0.98207
		1930.02	0.99749	1930.02	0.98278
		1928.59	0.998	1928.59	0.98421
		1927.16	0.99846	1927.16	0.98617
		1925.73	0.99887	1925.73	0.98842
		1924.3	0.99925	1924.3	0.99072
		1922.87	0.99959	1922.87	0.99293
		1921.44	0.99985	1921.44	0.99492
		1920.01	1	1920.01	0.99659
		1918.58	1.0002	1918.58	0.99792
		1917.14	1.00027	1917.14	0.99894
		1915.71	1.00039	1915.71	0.99965
		1914.28	1.0004	1914.28	1
		1912.85	1.00035	1912.85	0.99999
		1911.42	1.00026	1911.42	1.00041
		1909.99	1.00015	1909.99	1.0006
		1908.56	0.99999	1908.56	1.00071
		1907.13	0.99975	1907.13	1.00061
		1905.7	0.99939	1905.7	1.00026
		1904.27	0.99892	1904.27	0.99958
		1902.84	0.99834	1902.84	0.99853
		1901.41	0.99769	1901.41	0.99708
		1899.98	0.99694	1899.98	0.99528
		1898.55	0.9961	1898.55	0.99317
		1897.11	0.99556	1897.11	0.99088
		1895.68	0.99487	1895.68	0.98859
		1894.25	0.99401	1894.25	0.98652
		1892.82	0.99299	1892.82	0.98486
		1891.39	0.99181	1891.39	0.98376
		1889.96	0.99054	1889.96	0.98334
		1888.53	0.98922	1888.53	0.98362
		1887.1	0.98784	1887.1	0.98445
		1885.67	0.98641	1885.67	0.98558
		1884.24	0.98499	1884.24	0.98681
		1882.81	0.9837	1882.81	0.98807
		1881.38	0.98271	1881.38	0.98937
		1879.95	0.98213	1879.95	0.99075
		1878.52	0.98201	1878.52	0.99223
		1877.09	0.98231	1877.09	0.99378
		1875.65	0.98295	1875.65	0.9953
		1874.22	0.98386	1874.22	0.99671
		1872.79	0.98495	1872.79	0.99787
		1871.36	0.9861	1871.36	0.99875
		1869.93	0.98719	1869.93	0.99936
		1868.5	0.98806	1868.5	0.99977
		1867.07	0.98857	1867.07	1
		1865.64	0.98867	1865.64	0.99992
		1864.21	0.98847	1864.21	0.99942
		1862.78	0.98814	1862.78	0.99847
		1861.35	0.9878	1861.35	0.99721
		1859.92	0.9875	1859.92	0.99584
		1858.49	0.98718	1858.49	0.99456
		1857.06	0.98673	1857.06	0.99356
		1855.62	0.98612	1855.62	0.99294
		1854.19	0.98534	1854.19	0.99276
		1852.76	0.98445	1852.76	0.99298
		1851.33	0.98354	1851.33	0.9935
		1849.9	0.98271	1849.9	0.9942
		1848.47	0.98204	1848.47	0.99499
		1847.04	0.98156	1847.04	0.99584
		1845.61	0.98123	1845.61	0.99676
		1844.18	0.98099	1844.18	0.99782
		1842.75	0.98075	1842.75	0.99901
		1841.32	0.98048	1841.32	1.00019
		1839.89	0.98019	1839.89	1.00116
		1838.46	0.97996	1838.46	1.00183
		1837.03	0.97988	1837.03	1.00219
		1835.59	0.97999	1835.59	1.00228
		1834.16	0.9803	1834.16	1.00212
		1832.73	0.98079	1832.73	1.00175
		1831.3	0.98142	1831.3	1.00128
		1829.87	0.98212	1829.87	1.00089
		1828.44	0.98279	1828.44	1.00068
		1827.01	0.98332	1827.01	1.00058
		1825.58	0.98371	1825.58	1.0005
		1824.15	0.984	1824.15	1.00039
		1822.72	0.98426	1822.72	1.00017
		1821.29	0.98456	1821.29	0.99969
		1819.86	0.98494	1819.86	1
		1818.43	0.98545	1818.43	1.00024
		1817	0.9861	1817	0.99998
		1815.56	0.98683	1815.56	0.99921
		1814.13	0.98757	1814.13	0.99797
		1812.7	0.98823	1812.7	0.99636
		1811.27	0.98873	1811.27	0.9946
		1809.84	0.98899	1809.84	0.99296
		1808.41	0.98891	1808.41	0.9916
		1806.98	0.98847	1806.98	0.99053
		1805.55	0.98914	1805.55	0.98962
		1804.12	0.98947	1804.12	0.98869
		1802.69	0.98949	1802.69	0.98751
		1801.26	0.98926	1801.26	0.98593
		1799.83	0.98881	1799.83	0.98385
		1798.4	0.98825	1798.4	0.98116
		1796.97	0.98772	1796.97	0.97772
		1795.53	0.98738	1795.53	0.97349
		1794.1	0.98737	1794.1	0.96859
		1792.67	0.98773	1792.67	0.96341
		1791.24	0.98844	1791.24	0.95846
		1789.81	0.98938	1789.81	0.95413
		1788.38	0.99047	1788.38	0.95054
		1786.95	0.99169	1786.95	0.9476
		1785.52	0.99302	1785.52	0.94516
		1784.09	0.99442	1784.09	0.94301
		1782.66	0.99578	1782.66	0.94087
		1781.23	0.99702	1781.23	0.93846
		1779.8	0.99806	1779.8	0.93559
		1778.37	0.99884	1778.37	0.93209
		1776.94	0.99928	1776.94	0.92784
		1775.5	0.99965	1775.5	0.92278
		1774.07	1	1774.07	0.91695
		1772.64	1.00036	1772.64	0.91058
		1771.21	0.99996	1771.21	0.90392
		1769.78	0.99863	1769.78	0.8971
		1768.35	0.99634	1768.35	0.8901
		1766.92	0.99318	1766.92	0.88285
		1765.49	0.98926	1765.49	0.87521
		1764.06	0.98466	1764.06	0.867
		1762.63	0.97941	1762.63	0.85814
		1761.2	0.97351	1761.2	0.84871
		1759.77	0.9669	1759.77	0.83878
		1758.34	0.95955	1758.34	0.82835
		1756.91	0.95146	1756.91	0.81729
		1755.48	0.94266	1755.48	0.80535
		1754.04	0.9331	1754.04	0.79202
		1752.61	0.92264	1752.61	0.77663
		1751.18	0.9111	1751.18	0.75867
		1749.75	0.89833	1749.75	0.73793
		1748.32	0.88421	1748.32	0.71433
		1746.89	0.86857	1746.89	0.68766
		1745.46	0.85111	1745.46	0.65754
		1744.03	0.8314	1744.03	0.62361
		1742.6	0.80888	1742.6	0.58581
		1741.17	0.78292	1741.17	0.54444
		1739.74	0.75289	1739.74	0.50015
		1738.31	0.71808	1738.31	0.45354
		1736.88	0.67768	1736.88	0.40477
		1735.45	0.63127	1735.45	0.35403
		1734.01	0.57965	1734.01	0.30262
		1732.58	0.52496	1732.58	0.25283
		1731.15	0.46948	1731.15	0.20662
		1729.72	0.41465	1729.72	0.16479
		1728.29	0.36122	1728.29	0.12759
		1726.86	0.30968	1726.86	0.09534
		1725.43	0.26047	1725.43	0.06841
		1724	0.21409	1724	0.04699
		1722.57	0.17106	1722.57	0.0309
		1721.14	0.13189	1721.14	0.01949
		1719.71	0.09725	1719.71	0.01184
		1718.28	0.06814	1718.28	0.00699
		1716.85	0.04546	1716.85	0.00409
		1715.42	0.02928	1715.42	0.00247
		1713.98	0.01858	1713.98	0.00159
		1712.55	0.01186	1712.55	0.00111
		1711.12	0.00775	1711.12	0.00085
		1709.69	0.00527	1709.69	0.00072
		1708.26	0.00378	1708.26	0.00065
		1706.83	0.00289	1706.83	0.00062
		1705.4	0.00237	1705.4	0.0006
		1703.97	0.0021	1703.97	0.00059
		1702.54	0.00202	1702.54	0.0006
		1701.11	0.00214	1701.11	0.00065
		1699.68	0.00255	1699.68	0.0008
		1698.25	0.00342	1698.25	0.00118
		1696.82	0.0051	1696.82	0.00211
		1695.39	0.00806	1695.39	0.00422
		1693.95	0.0129	1693.95	0.00852
		1692.52	0.02015	1692.52	0.01615
		1691.09	0.03017	1691.09	0.0279
		1689.66	0.04299	1689.66	0.04379
		1688.23	0.05835	1688.23	0.06313
		1686.8	0.07585	1686.8	0.08503
		1685.37	0.09497	1685.37	0.10863
		1683.94	0.11471	1683.94	0.13269
		1682.51	0.1335	1682.51	0.1553
		1681.08	0.14997	1681.08	0.17488
		1679.65	0.16378	1679.65	0.19138
		1678.22	0.1758	1678.22	0.20627
		1676.79	0.18746	1676.79	0.22165
		1675.36	0.20011	1675.36	0.23926
		1673.92	0.21455	1673.92	0.25982
		1672.49	0.23094	1672.49	0.28309
		1671.06	0.24898	1671.06	0.30829
		1669.63	0.26798	1669.63	0.33434
		1668.2	0.28701	1668.2	0.3599
		1666.77	0.30522	1666.77	0.38381
		1665.34	0.32226	1665.34	0.40558
		1663.91	0.33818	1663.91	0.42544
		1662.48	0.35317	1662.48	0.44371
		1661.05	0.36725	1661.05	0.46044
		1659.62	0.38043	1659.62	0.4754
		1658.19	0.39284	1658.19	0.48835
		1656.76	0.40472	1656.76	0.49928
		1655.33	0.41618	1655.33	0.50823
		1653.9	0.42684	1653.9	0.515
		1652.46	0.43553	1652.46	0.51874
		1651.03	0.44049	1651.03	0.51769
		1649.6	0.43997	1649.6	0.50993
		1648.17	0.43282	1648.17	0.49435
		1646.74	0.41874	1646.74	0.47143
		1645.31	0.39851	1645.31	0.4432
		1643.88	0.3739	1643.88	0.41246
		1642.45	0.34734	1642.45	0.38203
		1641.02	0.32154	1641.02	0.35457
		1639.59	0.29913	1639.59	0.33253
		1638.16	0.28219	1638.16	0.31784
		1636.73	0.27201	1636.73	0.31166
		1635.3	0.26901	1635.3	0.3141
		1633.87	0.2728	1633.87	0.32417
		1632.43	0.28251	1632.43	0.34018
		1631	0.29722	1631	0.3603
		1629.57	0.31601	1629.57	0.38278
		1628.14	0.33774	1628.14	0.40562
		1626.71	0.36078	1626.71	0.42625
		1625.28	0.38291	1625.28	0.44167
		1623.85	0.40136	1623.85	0.44899
		1622.42	0.41299	1622.42	0.44594
		1620.99	0.41478	1620.99	0.43132
		1619.56	0.40459	1619.56	0.40529
		1618.13	0.38213	1618.13	0.36987
		1616.7	0.34948	1616.7	0.32901
		1615.27	0.31084	1615.27	0.2876
		1613.84	0.27097	1613.84	0.24961
		1612.4	0.2337	1612.4	0.21719
		1610.97	0.20152	1610.97	0.19114
		1609.54	0.17571	1609.54	0.17166
		1608.11	0.15666	1608.11	0.15869
		1606.68	0.1441	1606.68	0.15201
		1605.25	0.13747	1605.25	0.15132
		1603.82	0.13623	1603.82	0.15648
		1602.39	0.14008	1602.39	0.16764
		1600.96	0.14897	1600.96	0.18519
		1599.53	0.16304	1599.53	0.20955
		1598.1	0.18238	1598.1	0.24091
		1596.67	0.20685	1596.67	0.27889
		1595.24	0.2359	1595.24	0.32242
		1593.81	0.26853	1593.81	0.36987
		1592.37	0.3034	1592.37	0.41932
		1590.94	0.33909	1590.94	0.46889
		1589.51	0.37428	1589.51	0.51683
		1588.08	0.40782	1588.08	0.56148
		1586.65	0.43887	1586.65	0.60133
		1585.22	0.46697	1585.22	0.63523
		1583.79	0.49198	1583.79	0.66248
		1582.36	0.5141	1582.36	0.68295
		1580.93	0.53367	1580.93	0.69708
		1579.5	0.55103	1579.5	0.70598
		1578.07	0.56644	1578.07	0.71128
		1576.64	0.57998	1576.64	0.715
		1575.21	0.59161	1575.21	0.71904
		1573.78	0.60153	1573.78	0.72475
		1572.34	0.6104	1572.34	0.73297
		1570.91	0.61907	1570.91	0.74407
		1569.48	0.62811	1569.48	0.75777
		1568.05	0.63743	1568.05	0.77289
		1566.62	0.64649	1566.62	0.78769
		1565.19	0.65471	1565.19	0.8008
		1563.76	0.66182	1563.76	0.81174
		1562.33	0.66797	1562.33	0.82103
		1560.9	0.67373	1560.9	0.8301
		1559.47	0.6799	1559.47	0.84081
		1558.04	0.6872	1558.04	0.85445
		1556.61	0.69597	1556.61	0.87083
		1555.18	0.70629	1555.18	0.88891
		1553.75	0.71795	1553.75	0.90752
		1552.31	0.73048	1552.31	0.92563
		1550.88	0.74325	1550.88	0.94233
		1549.45	0.75563	1549.45	0.95694
		1548.02	0.7672	1548.02	0.96895
		1546.59	0.77779	1546.59	0.97816
		1545.16	0.78746	1545.16	0.98481
		1543.73	0.79633	1543.73	0.98948
		1542.3	0.80436	1542.3	0.9928
		1540.87	0.81139	1540.87	0.99534
		1539.44	0.81718	1539.44	0.99752
		1538.01	0.82163	1538.01	0.99923
		1536.58	0.82491	1536.58	1
		1535.15	0.82744	1535.15	1.00006
		1533.72	0.82976	1533.72	0.99937
		1532.29	0.83231	1532.29	0.9986
		1530.85	0.83534	1530.85	0.99821
		1529.42	0.83896	1529.42	0.99837
		1527.99	0.8432	1527.99	0.99913
		1526.56	0.84798	1526.56	1.00009
		1525.13	0.85304	1525.13	0.99975
		1523.7	0.85799	1523.7	0.99506
		1522.27	0.86246	1522.27	0.98178
		1520.84	0.86605	1520.84	0.95551
		1519.41	0.86839	1519.41	0.9134
		1517.98	0.86921	1517.98	0.85644
		1516.55	0.86842	1516.55	0.79108
		1515.12	0.86614	1515.12	0.72775
		1513.69	0.86263	1513.69	0.67701
		1512.26	0.85842	1512.26	0.6463
		1510.82	0.85421	1510.82	0.63929
		1509.39	0.85081	1509.39	0.6565
		1507.96	0.84885	1507.96	0.69566
		1506.53	0.84854	1506.53	0.75056
		1505.1	0.84961	1505.1	0.81097
		1503.67	0.85139	1503.67	0.86597
		1502.24	0.85317	1502.24	0.90845
		1500.81	0.85428	1500.81	0.93632
		1499.38	0.85401	1499.38	0.95053
		1497.95	0.85142	1497.95	0.95215
		1496.52	0.8453	1496.52	0.94019
		1495.09	0.83404	1495.09	0.91045
		1493.66	0.81558	1493.66	0.85657
		1492.23	0.78765	1492.23	0.77414
		1490.79	0.74852	1490.79	0.66689
		1489.36	0.69799	1489.36	0.54941
		1487.93	0.63774	1487.93	0.4413
		1486.5	0.57091	1486.5	0.35662
		1485.07	0.50138	1485.07	0.29856
		1483.64	0.43365	1483.64	0.26212
		1482.21	0.37281	1482.21	0.23973
		1480.78	0.32413	1480.78	0.22566
		1479.35	0.29222	1479.35	0.21803
		1477.92	0.28057	1477.92	0.21817
		1476.49	0.29193	1476.49	0.228
		1475.06	0.32818	1475.06	0.24712
		1473.63	0.38849	1473.63	0.2709
		1472.2	0.46596	1472.2	0.29188
		1470.76	0.54675	1470.76	0.30524
		1469.33	0.61543	1469.33	0.31343
		1467.9	0.66288	1467.9	0.32465
		1466.47	0.68955	1466.47	0.34744
		1465.04	0.70245	1465.04	0.38671
		1463.61	0.70999	1463.61	0.44218
		1462.18	0.71836	1462.18	0.50923
		1460.75	0.73046	1460.75	0.58134
		1459.32	0.7464	1459.32	0.65251
		1457.89	0.76434	1457.89	0.71776
		1456.46	0.78149	1456.46	0.77272
		1455.03	0.79556	1455.03	0.81427
		1453.6	0.80606	1453.6	0.8423
		1452.17	0.81442	1452.17	0.85995
		1450.73	0.82292	1450.73	0.87172
		1449.3	0.83327	1449.3	0.88121
		1447.87	0.84569	1447.87	0.88975
		1446.44	0.85871	1446.44	0.89622
		1445.01	0.86994	1445.01	0.898
		1443.58	0.87722	1443.58	0.89251
		1442.15	0.87957	1442.15	0.87865
		1440.72	0.87768	1440.72	0.85743
		1439.29	0.87375	1439.29	0.83191
		1437.86	0.8708	1437.86	0.80652
		1436.43	0.87169	1436.43	0.78595
		1435	0.87795	1435	0.77365
		1433.57	0.88928	1433.57	0.77087
		1432.14	0.90398	1432.14	0.77677
		1430.71	0.91969	1430.71	0.78903
		1429.27	0.93415	1429.27	0.80446
		1427.84	0.94576	1427.84	0.81964
		1426.41	0.95384	1426.41	0.83178
		1424.98	0.9585	1424.98	0.83965
		1423.55	0.96035	1423.55	0.84379
		1422.12	0.96009	1422.12	0.84585
		1420.69	0.95839	1420.69	0.8475
		1419.26	0.95579	1419.26	0.84924
		1417.83	0.95263	1417.83	0.8495
		1416.4	0.94898	1416.4	0.84445
		1414.97	0.94476	1414.97	0.82886
		1413.54	0.93987	1413.54	0.7979
		1412.11	0.93435	1412.11	0.74947
		1410.68	0.92841	1410.68	0.68619
		1409.24	0.92241	1409.24	0.61571
		1407.81	0.91681	1407.81	0.54851
		1406.38	0.91204	1406.38	0.49412
		1404.95	0.90835	1404.95	0.45813
		1403.52	0.90565	1403.52	0.44128
		1402.09	0.90341	1402.09	0.44065
		1400.66	0.90075	1400.66	0.45195
		1399.23	0.89666	1399.23	0.4716
		1397.8	0.89027	1397.8	0.4974
		1396.37	0.88112	1396.37	0.52782
		1394.94	0.86932	1394.94	0.56063
		1393.51	0.85547	1393.51	0.59252
		1392.08	0.84043	1392.08	0.61995
		1390.65	0.82501	1390.65	0.64056
		1389.21	0.81001	1389.21	0.65393
		1387.78	0.79633	1387.78	0.66138
		1386.35	0.7849	1386.35	0.66509
		1384.92	0.77649	1384.92	0.66729
		1383.49	0.77134	1383.49	0.6695
		1382.06	0.76918	1382.06	0.67236
		1380.63	0.76925	1380.63	0.67556
		1379.2	0.77065	1379.2	0.67816
		1377.77	0.77255	1377.77	0.67889
		1376.34	0.77437	1376.34	0.67661
		1374.91	0.77582	1374.91	0.67074
		1373.48	0.77671	1373.48	0.66153
		1372.05	0.77681	1372.05	0.65022
		1370.62	0.77568	1370.62	0.63876
		1369.18	0.77264	1369.18	0.62915
		1367.75	0.76685	1367.75	0.62257
		1366.32	0.75737	1366.32	0.61857
		1364.89	0.74348	1364.89	0.61514
		1363.46	0.72495	1363.46	0.60953
		1362.03	0.70237	1362.03	0.59961
		1360.6	0.67724	1360.6	0.58491
		1359.17	0.65163	1359.17	0.56669
		1357.74	0.62754	1357.74	0.54717
		1356.31	0.60638	1356.31	0.52841
		1354.88	0.58859	1354.88	0.51154
		1353.45	0.57372	1353.45	0.49646
		1352.02	0.56067	1352.02	0.48198
		1350.59	0.54807	1350.59	0.46618
		1349.15	0.53464	1349.15	0.44693
		1347.72	0.51949	1347.72	0.42252
		1346.29	0.50232	1346.29	0.3923
		1344.86	0.48347	1344.86	0.35707
		1343.43	0.46382	1343.43	0.31917
		1342	0.44455	1342	0.28193
		1340.57	0.42695	1340.57	0.24896
		1339.14	0.41229	1339.14	0.22324
		1337.71	0.40156	1337.71	0.20661
		1336.28	0.39542	1336.28	0.1998
		1334.85	0.39407	1334.85	0.20271
		1333.42	0.39731	1333.42	0.21466
		1331.99	0.40459	1331.99	0.23417
		1330.56	0.41508	1330.56	0.25861
		1329.12	0.42772	1329.12	0.28415
		1327.69	0.4414	1327.69	0.30628
		1326.26	0.45508	1326.26	0.32109
		1324.83	0.46791	1324.83	0.32671
		1323.4	0.47932	1323.4	0.32416
		1321.97	0.48901	1321.97	0.3171
		1320.54	0.49693	1320.54	0.31056
		1319.11	0.50328	1319.11	0.30933
		1317.68	0.50851	1317.68	0.31668
		1316.25	0.51324	1316.25	0.33377
		1314.82	0.51806	1314.82	0.35967
		1313.39	0.5233	1313.39	0.39177
		1311.96	0.52876	1311.96	0.42632
		1310.53	0.5337	1310.53	0.45922
		1309.1	0.5369	1309.1	0.48669
		1307.66	0.5371	1307.66	0.50586
		1306.23	0.53341	1306.23	0.51533
		1304.8	0.52582	1304.8	0.5155
		1303.37	0.5153	1303.37	0.50848
		1301.94	0.50366	1301.94	0.49751
		1300.51	0.49301	1300.51	0.48597
		1299.08	0.48494	1299.08	0.47636
		1297.65	0.48004	1297.65	0.46976
		1296.22	0.47765	1296.22	0.46563
		1294.79	0.47604	1294.79	0.46221
		1293.36	0.47305	1293.36	0.45723
		1291.93	0.46691	1291.93	0.44884
		1290.5	0.457	1290.5	0.43637
		1289.07	0.44415	1289.07	0.42058
		1287.63	0.43035	1287.63	0.40344
		1286.2	0.41793	1286.2	0.38728
		1284.77	0.40874	1284.77	0.37405
		1283.34	0.40359	1283.34	0.36472
		1281.91	0.40206	1281.91	0.35918
		1280.48	0.40272	1280.48	0.35637
		1279.05	0.40345	1279.05	0.35458
		1277.62	0.4021	1277.62	0.352
		1276.19	0.39717	1276.19	0.34723
		1274.76	0.38833	1274.76	0.33982
		1273.33	0.37668	1273.33	0.33051
		1271.9	0.36443	1271.9	0.32099
		1270.47	0.35418	1270.47	0.31334
		1269.04	0.34816	1269.04	0.30922
		1267.6	0.34761	1267.6	0.30925
		1266.17	0.35256	1266.17	0.31252
		1264.74	0.36185	1264.74	0.31668
		1263.31	0.37354	1263.31	0.31856
		1261.88	0.3855	1261.88	0.31564
		1260.45	0.3961	1260.45	0.30748
		1259.02	0.40453	1259.02	0.29621
		1257.59	0.41079	1257.59	0.28555
		1256.16	0.41546	1256.16	0.27882
		1254.73	0.4193	1254.73	0.27744
		1253.3	0.423	1253.3	0.28034
		1251.87	0.42701	1251.87	0.28451
		1250.44	0.43147	1250.44	0.28611
		1249.01	0.43625	1249.01	0.2818
		1247.57	0.44095	1247.57	0.2697
		1246.14	0.44503	1246.14	0.2499
		1244.71	0.44784	1244.71	0.22431
		1243.28	0.44884	1243.28	0.19604
		1241.85	0.44776	1241.85	0.16849
		1240.42	0.44471	1240.42	0.14444
		1238.99	0.44022	1238.99	0.12563
		1237.56	0.43513	1237.56	0.11271
		1236.13	0.43041	1236.13	0.10561
		1234.7	0.42701	1234.7	0.10395
		1233.27	0.4258	1233.27	0.10731
		1231.84	0.42756	1231.84	0.11541
		1230.41	0.43287	1230.41	0.12806
		1228.98	0.44199	1228.98	0.14516
		1227.54	0.45457	1227.54	0.16653
		1226.11	0.46964	1226.11	0.19182
		1224.68	0.48579	1224.68	0.22045
		1223.25	0.50157	1223.25	0.25159
		1221.82	0.5158	1221.82	0.2842
		1220.39	0.52781	1220.39	0.31714
		1218.96	0.5374	1218.96	0.34922
		1217.53	0.54473	1217.53	0.37944
		1216.1	0.5502	1216.1	0.40702
		1214.67	0.55431	1214.67	0.43158
		1213.24	0.55756	1213.24	0.45319
		1211.81	0.56042	1211.81	0.4723
		1210.38	0.56331	1210.38	0.48953
		1208.95	0.56656	1208.95	0.50525
		1207.52	0.5704	1207.52	0.51914
		1206.08	0.57496	1206.08	0.52989
		1204.65	0.58023	1204.65	0.53527
		1203.22	0.58615	1203.22	0.53282
		1201.79	0.59257	1201.79	0.52087
		1200.36	0.59932	1200.36	0.4994
		1198.93	0.60622	1198.93	0.47027
		1197.5	0.61307	1197.5	0.43837
		1196.07	0.61974	1196.07	0.41405
		1194.64	0.6261	1194.64	0.4018
		1193.21	0.63205	1193.21	0.39704
		1191.78	0.63758	1191.78	0.39242
		1190.35	0.64269	1190.35	0.38658
		1188.92	0.64733	1188.92	0.38607
		1187.49	0.65136	1187.49	0.39865
		1186.05	0.65476	1186.05	0.42645
		1184.62	0.65777	1184.62	0.46521
		1183.19	0.66099	1183.19	0.50807
		1181.76	0.66502	1181.76	0.54962
		1180.33	0.67013	1180.33	0.58716
		1178.9	0.6761	1178.9	0.61983
		1177.47	0.68233	1177.47	0.64753
		1176.04	0.68813	1176.04	0.67033
		1174.61	0.69293	1174.61	0.68843
		1173.18	0.69627	1173.18	0.70214
		1171.75	0.69766	1171.75	0.71175
		1170.32	0.69649	1170.32	0.71728
		1168.89	0.692	1168.89	0.71847
		1167.46	0.68379	1167.46	0.71525
		1166.02	0.67252	1166.02	0.70838
		1164.59	0.66023	1164.59	0.69975
		1163.16	0.64957	1163.16	0.69179
		1161.73	0.64261	1161.73	0.68659
		1160.3	0.64006	1160.3	0.68516
		1158.87	0.64152	1158.87	0.68747
		1157.44	0.64604	1157.44	0.69289
		1156.01	0.65268	1156.01	0.70053
		1154.58	0.66059	1154.58	0.70945
		1153.15	0.66915	1153.15	0.71899
		1151.72	0.67803	1151.72	0.72916
		1150.29	0.68712	1150.29	0.74037
		1148.86	0.69581	1148.86	0.75219
		1147.43	0.70246	1147.43	0.76228
		1145.99	0.70488	1145.99	0.76742
		1144.56	0.70223	1144.56	0.7662
		1143.13	0.6965	1143.13	0.76103
		1141.7	0.69201	1141.7	0.75728
[truncated: 519 more rows]

## Sheet: Figure 2d
								Figure 2d XPS spectra of C 1s for Ph-4PACz, Nd and Ph-Nd films on ITO.
Ph-4PACz									Nd							Ph-Nd
Binding energy (eV)	Intensity							Binding energy (eV)	Intensity						Binding energy (eV)	Intensity (a.u.)
297.83	0.14518	0.14171	0.14169	0.14192	0.1438	0.14169		296.93	0.24565	0.24565	0.24565	0.24565	0.24565		298.48	0.13977	0.14194	0.1418	0.14198	0	0.14202	0.14169
297.78	0.14518	0.14171	0.14169	0.14192	0.1438	0.14169		296.88	0.24482	0.24482	0.24482	0.24482	0.24482		298.43	0.14224	0.14158	0.14143	0.14162	0.14224	0.14166	0.14133
297.73	0.14518	0.14171	0.14169	0.14192	0.1438	0.14169		296.83	0.24386	0.24386	0.24386	0.24386	0.24386		298.38	0.14213	0.14157	0.14142	0.14161	0.14213	0.14165	0.14132
297.68	0.14518	0.14171	0.14168	0.14192	0.1438	0.14168		296.78	0.24301	0.24301	0.24301	0.24301	0.24301		298.33	0.14199	0.14143	0.14128	0.14147	0.14199	0.14151	0.14118
297.63	0.14516	0.14169	0.14167	0.1419	0.14378	0.14167		296.73	0.24283	0.24283	0.24283	0.24283	0.24283		298.28	0.14183	0.1412	0.14105	0.14124	0.14183	0.14128	0.14095
297.58	0.14514	0.14167	0.14165	0.14188	0.14376	0.14165		296.68	0.24277	0.24277	0.24277	0.24277	0.24277		298.23	0.14165	0.14108	0.14093	0.14112	0.14165	0.14116	0.14083
297.53	0.14513	0.14165	0.14163	0.14186	0.14374	0.14163		296.63	0.24277	0.24277	0.24277	0.24277	0.24277		298.18	0.14155	0.14106	0.14091	0.1411	0.14155	0.14115	0.14081
297.48	0.14511	0.14164	0.14162	0.14185	0.14373	0.14162		296.58	0.24274	0.24274	0.24274	0.24274	0.24274		298.13	0.14141	0.14067	0.14052	0.14071	0.14141	0.14075	0.14042
297.43	0.1451	0.14163	0.14161	0.14184	0.14372	0.14161		296.53	0.2427	0.2427	0.2427	0.2427	0.2427		298.08	0.1413	0.14047	0.14032	0.14051	0.1413	0.14056	0.14022
297.38	0.14508	0.14161	0.14158	0.14182	0.1437	0.14158		296.48	0.24269	0.24269	0.24269	0.24269	0.24269		298.03	0.1413	0.14046	0.14031	0.1405	0.1413	0.14055	0.14021
297.33	0.14505	0.14158	0.14156	0.14179	0.14367	0.14156		296.43	0.24265	0.24265	0.24265	0.24265	0.24265		297.98	0.14127	0.14043	0.14028	0.14047	0.14127	0.14053	0.14018
297.28	0.14502	0.14155	0.14153	0.14176	0.14364	0.14153		296.38	0.24257	0.24257	0.24257	0.24257	0.24257		297.93	0.14126	0.14039	0.14024	0.14042	0.14126	0.14048	0.14013
297.23	0.14498	0.14151	0.14149	0.14172	0.1436	0.14149		296.33	0.24251	0.24251	0.24251	0.24251	0.24251		297.88	0.14119	0.14024	0.14009	0.14028	0.14119	0.14034	0.13999
297.18	0.14494	0.14147	0.14145	0.14168	0.14356	0.14145		296.28	0.24247	0.24247	0.24247	0.24247	0.24247		297.83	0.14099	0.14	0.13985	0.14003	0.14099	0.1401	0.13974
297.13	0.1449	0.14143	0.14141	0.14164	0.14352	0.14141		296.23	0.2424	0.2424	0.2424	0.2424	0.2424		297.78	0.14074	0.13974	0.13959	0.13978	0.14074	0.13984	0.13949
297.08	0.14487	0.1414	0.14138	0.14161	0.14349	0.14138		296.18	0.24223	0.24223	0.24223	0.24223	0.24223		297.73	0.14051	0.13952	0.13937	0.13956	0.14051	0.13962	0.13927
297.03	0.14485	0.14138	0.14135	0.14159	0.14346	0.14135		296.13	0.24206	0.24206	0.24206	0.24206	0.24206		297.68	0.1403	0.13929	0.13914	0.13933	0.1403	0.1394	0.13904
296.98	0.14482	0.14135	0.14132	0.14156	0.14344	0.14132		296.08	0.24184	0.24184	0.24184	0.24184	0.24184		297.63	0.14006	0.13903	0.13888	0.13907	0.14006	0.13914	0.13878
296.93	0.14478	0.14131	0.14129	0.14152	0.1434	0.14129		296.03	0.24167	0.24167	0.24167	0.24167	0.24167		297.58	0.13981	0.1388	0.13865	0.13884	0.13981	0.13892	0.13855
296.88	0.14474	0.14127	0.14125	0.14148	0.14336	0.14125		295.98	0.24161	0.24161	0.24161	0.24161	0.24161		297.53	0.13961	0.13861	0.13846	0.13865	0.13961	0.13873	0.13836
296.83	0.1447	0.14123	0.14121	0.14144	0.14332	0.14121		295.93	0.24155	0.24155	0.24155	0.24155	0.24155		297.48	0.13944	0.13844	0.13829	0.13848	0.13944	0.13856	0.13819
296.78	0.14467	0.1412	0.14117	0.14141	0.14329	0.14117		295.88	0.24144	0.24144	0.24144	0.24144	0.24144		297.43	0.13927	0.13829	0.13814	0.13833	0.13927	0.13841	0.13804
296.73	0.14464	0.14117	0.14114	0.14138	0.14326	0.14114		295.83	0.24138	0.24138	0.24138	0.24138	0.24138		297.38	0.13914	0.13815	0.138	0.13819	0.13914	0.13828	0.1379
296.68	0.14462	0.14114	0.14112	0.14135	0.14323	0.14112		295.78	0.24133	0.24133	0.24133	0.24133	0.24133		297.33	0.13901	0.13804	0.13789	0.13808	0.13901	0.13817	0.13779
296.63	0.14459	0.14112	0.1411	0.14133	0.14321	0.1411		295.73	0.24124	0.24124	0.24124	0.24124	0.24124		297.28	0.13893	0.13799	0.13784	0.13803	0.13893	0.13812	0.13774
296.58	0.14457	0.1411	0.14107	0.14131	0.14318	0.14107		295.68	0.24118	0.24118	0.24118	0.24118	0.24118		297.23	0.13892	0.13799	0.13784	0.13802	0.13892	0.13812	0.13774
296.53	0.14454	0.14107	0.14105	0.14128	0.14316	0.14105		295.63	0.24118	0.24118	0.24118	0.24118	0.24118		297.18	0.13892	0.13798	0.13784	0.13802	0.13892	0.13812	0.13773
296.48	0.14452	0.14105	0.14102	0.14126	0.14314	0.14102		295.58	0.24117	0.24117	0.24117	0.24117	0.24117		297.13	0.13892	0.13798	0.13783	0.13802	0.13892	0.13812	0.13773
296.43	0.1445	0.14103	0.141	0.14124	0.14312	0.141		295.53	0.24116	0.24116	0.24116	0.24116	0.24116		297.08	0.13892	0.13798	0.13783	0.13802	0.13892	0.13812	0.13773
296.38	0.14449	0.14102	0.141	0.14123	0.14311	0.14099		295.48	0.24115	0.24115	0.24115	0.24115	0.24115		297.03	0.13893	0.13798	0.13783	0.13801	0.13893	0.13812	0.13772
296.33	0.14448	0.14101	0.14099	0.14122	0.1431	0.14099		295.43	0.24112	0.24112	0.24112	0.24112	0.24112		296.98	0.13893	0.13797	0.13782	0.13801	0.13893	0.13812	0.13772
296.28	0.14448	0.14101	0.14098	0.14122	0.1431	0.14098		295.38	0.24107	0.24107	0.24107	0.24107	0.24107		296.93	0.13893	0.13797	0.13782	0.13801	0.13893	0.13812	0.13772
296.23	0.14448	0.141	0.14098	0.14121	0.14309	0.14098		295.33	0.24103	0.24103	0.24103	0.24103	0.24103		296.88	0.13893	0.13796	0.13782	0.138	0.13893	0.13812	0.13771
296.18	0.14447	0.141	0.14098	0.14121	0.14309	0.14098		295.28	0.24099	0.24099	0.24099	0.24099	0.24099		296.83	0.13893	0.13796	0.13781	0.138	0.13893	0.13812	0.13771
296.13	0.14447	0.14099	0.14097	0.1412	0.14308	0.14097		295.23	0.24097	0.24097	0.24097	0.24097	0.24097		296.78	0.13893	0.13796	0.13781	0.138	0.13893	0.13812	0.13771
296.08	0.14446	0.14098	0.14096	0.14119	0.14307	0.14096		295.18	0.24093	0.24093	0.24093	0.24093	0.24093		296.73	0.13893	0.13795	0.1378	0.13799	0.13893	0.13812	0.1377
296.03	0.14445	0.14098	0.14096	0.14119	0.14307	0.14095		295.13	0.24087	0.24087	0.24087	0.24087	0.24087		296.68	0.13893	0.13795	0.1378	0.13799	0.13893	0.13812	0.1377
295.98	0.14445	0.14097	0.14095	0.14118	0.14306	0.14095		295.08	0.24077	0.24077	0.24077	0.24077	0.24077		296.63	0.13893	0.13794	0.1378	0.13798	0.13893	0.13812	0.13769
295.93	0.14444	0.14097	0.14095	0.14118	0.14306	0.14095		295.03	0.2407	0.2407	0.2407	0.2407	0.2407		296.58	0.13893	0.13794	0.13779	0.13798	0.13893	0.13812	0.13769
295.88	0.14444	0.14097	0.14095	0.14118	0.14306	0.14095		294.98	0.24062	0.24062	0.24062	0.24062	0.24062		296.53	0.13893	0.13794	0.13779	0.13797	0.13893	0.13812	0.13769
295.83	0.14444	0.14097	0.14095	0.14118	0.14306	0.14094		294.93	0.24055	0.24055	0.24055	0.24055	0.24055		296.48	0.13893	0.13793	0.13778	0.13797	0.13893	0.13812	0.13768
295.78	0.14444	0.14097	0.14095	0.14118	0.14305	0.14094		294.88	0.24051	0.24051	0.24051	0.24051	0.24051		296.43	0.13893	0.13793	0.13778	0.13797	0.13893	0.13812	0.13768
295.73	0.14444	0.14096	0.14095	0.14118	0.14305	0.14094		294.83	0.24049	0.24049	0.24049	0.24049	0.24049		296.38	0.13893	0.13792	0.13777	0.13796	0.13893	0.13812	0.13767
295.68	0.14444	0.14096	0.14094	0.14117	0.14305	0.14094		294.78	0.24048	0.24048	0.24048	0.24048	0.24048		296.33	0.13893	0.13792	0.13777	0.13796	0.13893	0.13812	0.13767
295.63	0.14444	0.14096	0.14094	0.14117	0.14305	0.14093		294.73	0.24045	0.24045	0.24045	0.24045	0.24045		296.28	0.13892	0.13791	0.13776	0.13795	0.13892	0.13812	0.13766
295.58	0.14443	0.14095	0.14094	0.14117	0.14304	0.14093		294.68	0.24042	0.24042	0.24042	0.24042	0.24042		296.23	0.13892	0.13791	0.13776	0.13794	0.13892	0.13812	0.13765
295.53	0.14443	0.14095	0.14094	0.14116	0.14304	0.14093		294.63	0.2404	0.2404	0.2404	0.2404	0.2404		296.18	0.13892	0.1379	0.13775	0.13794	0.13892	0.13812	0.13765
295.48	0.14443	0.14095	0.14094	0.14116	0.14303	0.14092		294.58	0.24039	0.24039	0.24039	0.24039	0.24039		296.13	0.13892	0.13789	0.13774	0.13793	0.13892	0.13812	0.13764
295.43	0.14443	0.14094	0.14093	0.14116	0.14303	0.14092		294.53	0.24039	0.24039	0.24039	0.24039	0.24039		296.08	0.13892	0.13789	0.13774	0.13793	0.13892	0.13812	0.13764
295.38	0.14443	0.14094	0.14093	0.14115	0.14303	0.14091		294.48	0.24038	0.24038	0.24038	0.24038	0.24038		296.03	0.13892	0.13788	0.13773	0.13792	0.13892	0.13812	0.13763
295.33	0.14442	0.14093	0.14093	0.14115	0.14302	0.14091		294.43	0.24037	0.24037	0.24037	0.24037	0.24037		295.98	0.13891	0.13787	0.13773	0.13791	0.13891	0.13812	0.13762
295.28	0.14442	0.14093	0.14093	0.14114	0.14302	0.1409		294.38	0.24037	0.24037	0.24037	0.24037	0.24037		295.93	0.13891	0.13787	0.13772	0.13791	0.13891	0.13812	0.13762
295.23	0.14442	0.14092	0.14093	0.14113	0.14301	0.1409		294.33	0.24037	0.24037	0.24037	0.24037	0.24037		295.88	0.13891	0.13786	0.13771	0.1379	0.13891	0.13812	0.13761
295.18	0.14442	0.14092	0.14092	0.14113	0.143	0.14089		294.28	0.24037	0.24037	0.24037	0.24037	0.24037		295.83	0.13891	0.13786	0.13771	0.1379	0.13891	0.13812	0.13761
295.13	0.14442	0.14091	0.14092	0.14112	0.143	0.14089		294.23	0.24036	0.24036	0.24036	0.24036	0.24036		295.78	0.13891	0.13785	0.1377	0.13789	0.13891	0.13812	0.1376
295.08	0.14442	0.14091	0.14092	0.14112	0.14299	0.14088		294.18	0.24035	0.24035	0.24035	0.24035	0.24035		295.73	0.13891	0.13785	0.1377	0.13789	0.13891	0.13812	0.1376
295.03	0.14442	0.1409	0.14093	0.14111	0.14299	0.14088		294.13	0.24034	0.24034	0.24034	0.24034	0.24034		295.68	0.13891	0.13784	0.13769	0.13788	0.13891	0.13812	0.13759
294.98	0.14442	0.1409	0.14093	0.14111	0.14298	0.14087		294.08	0.24032	0.24032	0.24032	0.24032	0.24032		295.63	0.13891	0.13784	0.13769	0.13788	0.13891	0.13812	0.13759
294.93	0.14443	0.14089	0.14093	0.1411	0.14298	0.14087		294.03	0.2403	0.2403	0.2403	0.2403	0.2403		295.58	0.13891	0.13783	0.13769	0.13787	0.13891	0.13813	0.13758
294.88	0.14443	0.14089	0.14094	0.1411	0.14297	0.14086		293.98	0.24029	0.24029	0.24029	0.24029	0.24029		295.53	0.13891	0.13783	0.13768	0.13787	0.13891	0.13813	0.13758
294.83	0.14444	0.14089	0.14094	0.1411	0.14297	0.14086		293.93	0.24027	0.24027	0.24027	0.24027	0.24027		295.48	0.13891	0.13783	0.13768	0.13786	0.13891	0.13813	0.13757
294.78	0.14444	0.14088	0.14095	0.14109	0.14297	0.14085		293.88	0.24025	0.24025	0.24025	0.24025	0.24025		295.43	0.13891	0.13782	0.13767	0.13786	0.13891	0.13813	0.13757
294.73	0.14445	0.14088	0.14096	0.14109	0.14296	0.14085		293.83	0.24023	0.24023	0.24023	0.24023	0.24023		295.38	0.13891	0.13782	0.13767	0.13785	0.13891	0.13814	0.13757
294.68	0.14446	0.14087	0.14097	0.14108	0.14296	0.14085		293.78	0.24019	0.24019	0.24019	0.24019	0.24019		295.33	0.13891	0.13781	0.13766	0.13785	0.13891	0.13814	0.13756
294.63	0.14448	0.14087	0.14098	0.14108	0.14295	0.14084		293.73	0.24016	0.24016	0.24016	0.24016	0.24016		295.28	0.13891	0.13781	0.13766	0.13785	0.13891	0.13814	0.13756
294.58	0.14449	0.14087	0.141	0.14108	0.14295	0.14084		293.68	0.24013	0.24013	0.24013	0.24013	0.24013		295.23	0.13891	0.1378	0.13766	0.13784	0.13891	0.13815	0.13755
294.53	0.14451	0.14086	0.14101	0.14107	0.14295	0.14083		293.63	0.2401	0.2401	0.2401	0.2401	0.2401		295.18	0.13891	0.1378	0.13765	0.13784	0.13891	0.13815	0.13755
294.48	0.14453	0.14086	0.14103	0.14107	0.14294	0.14083		293.58	0.24008	0.24008	0.24008	0.24008	0.24008		295.13	0.13892	0.13779	0.13765	0.13783	0.13892	0.13815	0.13754
294.43	0.14455	0.14086	0.14106	0.14107	0.14294	0.14083		293.53	0.24006	0.24006	0.24006	0.24006	0.24006		295.08	0.13892	0.13779	0.13764	0.13783	0.13892	0.13816	0.13754
294.38	0.14458	0.14085	0.14108	0.14106	0.14294	0.14082		293.48	0.24005	0.24005	0.24005	0.24005	0.24005		295.03	0.13892	0.13779	0.13764	0.13782	0.13892	0.13816	0.13753
294.33	0.1446	0.14085	0.14111	0.14106	0.14293	0.14082		293.43	0.24004	0.24004	0.24004	0.24004	0.24004		294.98	0.13892	0.13778	0.13763	0.13782	0.13892	0.13817	0.13753
294.28	0.14463	0.14085	0.14114	0.14106	0.14293	0.14082		293.38	0.24003	0.24003	0.24003	0.24003	0.24003		294.93	0.13892	0.13778	0.13763	0.13782	0.13892	0.13817	0.13753
294.23	0.14467	0.14084	0.14117	0.14105	0.14293	0.14081		293.33	0.24002	0.24002	0.24002	0.24002	0.24002		294.88	0.13892	0.13777	0.13763	0.13781	0.13892	0.13818	0.13752
294.18	0.14471	0.14084	0.14121	0.14105	0.14292	0.14081		293.28	0.24002	0.24002	0.24002	0.24002	0.24002		294.83	0.13892	0.13777	0.13762	0.13781	0.13892	0.13818	0.13752
294.13	0.14475	0.14084	0.14126	0.14105	0.14292	0.14081		293.23	0.24002	0.24002	0.24002	0.24002	0.24002		294.78	0.13892	0.13777	0.13762	0.1378	0.13892	0.13819	0.13751
294.08	0.1448	0.14083	0.1413	0.14104	0.14291	0.1408		293.18	0.24001	0.24001	0.24001	0.24001	0.24001		294.73	0.13892	0.13776	0.13761	0.1378	0.13892	0.13819	0.13751
294.03	0.14485	0.14083	0.14136	0.14104	0.14291	0.1408		293.13	0.24001	0.24001	0.24001	0.24001	0.24001		294.68	0.13892	0.13776	0.13761	0.1378	0.13892	0.1382	0.13751
293.98	0.14491	0.14083	0.14142	0.14103	0.14291	0.14079		293.08	0.24001	0.24001	0.24001	0.24001	0.24001		294.63	0.13893	0.13775	0.1376	0.13779	0.13893	0.1382	0.1375
293.93	0.14498	0.14082	0.14148	0.14103	0.1429	0.14079		293.03	0.24001	0.24001	0.24001	0.24001	0.24001		294.58	0.13893	0.13775	0.1376	0.13779	0.13893	0.13821	0.1375
293.88	0.14505	0.14082	0.14155	0.14102	0.1429	0.14078		292.98	0.24001	0.24001	0.24001	0.24001	0.24001		294.53	0.13893	0.13774	0.13759	0.13778	0.13893	0.13821	0.13749
293.83	0.14512	0.14081	0.14163	0.14102	0.14289	0.14078		292.93	0.24001	0.24001	0.24001	0.24001	0.24001		294.48	0.13893	0.13774	0.13759	0.13777	0.13893	0.13822	0.13748
293.78	0.14521	0.14081	0.14171	0.14101	0.14288	0.14077		292.88	0.24001	0.24001	0.24001	0.24001	0.24001		294.43	0.13893	0.13773	0.13758	0.13777	0.13893	0.13822	0.13748
293.73	0.1453	0.1408	0.1418	0.14101	0.14288	0.14077		292.83	0.24	0.24	0.24	0.24	0.24		294.38	0.13893	0.13772	0.13758	0.13776	0.13893	0.13823	0.13747
293.68	0.1454	0.1408	0.1419	0.141	0.14287	0.14076		292.78	0.24	0.24	0.24	0.24	0.24		294.33	0.13893	0.13772	0.13757	0.13776	0.13893	0.13823	0.13747
293.63	0.14551	0.14079	0.14201	0.141	0.14287	0.14075		292.73	0.24	0.24	0.24	0.24	0.24		294.28	0.13893	0.13771	0.13756	0.13775	0.13893	0.13824	0.13746
293.58	0.14562	0.14079	0.14213	0.14099	0.14286	0.14075		292.68	0.24	0.24	0.24	0.24	0.24		294.23	0.13892	0.13771	0.13756	0.13774	0.13892	0.13825	0.13745
293.53	0.14575	0.14078	0.14226	0.14098	0.14285	0.14074		292.63	0.23999	0.23999	0.23999	0.23999	0.23999		294.18	0.13892	0.1377	0.13755	0.13774	0.13892	0.13825	0.13745
293.48	0.14589	0.14078	0.14239	0.14098	0.14285	0.14074		292.58	0.23999	0.23999	0.23999	0.23999	0.23999		294.13	0.13892	0.13769	0.13754	0.13773	0.13892	0.13826	0.13744
293.43	0.14604	0.14077	0.14254	0.14097	0.14284	0.14073		292.53	0.23999	0.23999	0.23999	0.23999	0.23999		294.08	0.13892	0.13768	0.13753	0.13772	0.13892	0.13826	0.13743
293.38	0.1462	0.14077	0.1427	0.14097	0.14284	0.14072		292.48	0.23999	0.23999	0.23999	0.23999	0.23999		294.03	0.13892	0.13768	0.13753	0.13771	0.13892	0.13827	0.13742
293.33	0.14637	0.14076	0.14287	0.14096	0.14283	0.14072		292.43	0.23998	0.23998	0.23998	0.23998	0.23998		293.98	0.13892	0.13767	0.13752	0.13771	0.13892	0.13827	0.13742
293.28	0.14655	0.14076	0.14305	0.14095	0.14282	0.14071		292.38	0.23998	0.23998	0.23998	0.23998	0.23998		293.93	0.13892	0.13766	0.13751	0.1377	0.13892	0.13828	0.13741
293.23	0.14674	0.14075	0.14325	0.14095	0.14282	0.1407		292.33	0.23998	0.23998	0.23998	0.23998	0.23998		293.88	0.13892	0.13765	0.1375	0.13769	0.13892	0.13829	0.1374
293.18	0.14695	0.14075	0.14345	0.14094	0.14281	0.1407		292.28	0.23998	0.23998	0.23998	0.23998	0.23998		293.83	0.13891	0.13764	0.1375	0.13768	0.13891	0.13829	0.13739
293.13	0.14717	0.14074	0.14367	0.14093	0.1428	0.14069		292.23	0.23998	0.23998	0.23998	0.23998	0.23998		293.78	0.13891	0.13764	0.13749	0.13767	0.13891	0.1383	0.13738
293.08	0.14741	0.14074	0.14391	0.14092	0.14279	0.14068		292.18	0.23997	0.23997	0.23997	0.23997	0.23997		293.73	0.13891	0.13763	0.13748	0.13767	0.13891	0.13831	0.13738
293.03	0.14765	0.14073	0.14415	0.14092	0.14279	0.14067		292.13	0.23997	0.23997	0.23997	0.23997	0.23997		293.68	0.13891	0.13762	0.13747	0.13766	0.13891	0.13831	0.13737
292.98	0.14791	0.14072	0.14441	0.14091	0.14278	0.14067		292.08	0.23997	0.23997	0.23997	0.23997	0.23997		293.63	0.13891	0.13761	0.13746	0.13765	0.13891	0.13832	0.13736
292.93	0.14819	0.14072	0.14469	0.1409	0.14277	0.14066		292.03	0.23997	0.23997	0.23997	0.23997	0.23997		293.58	0.13891	0.1376	0.13745	0.13764	0.13891	0.13833	0.13735
292.88	0.14847	0.14071	0.14497	0.14089	0.14276	0.14065		291.98	0.23996	0.23996	0.23996	0.23996	0.23996		293.53	0.13891	0.13759	0.13744	0.13763	0.13891	0.13833	0.13734
292.83	0.14877	0.14071	0.14527	0.14089	0.14276	0.14064		291.93	0.23996	0.23996	0.23996	0.23996	0.23996		293.48	0.13891	0.13758	0.13743	0.13762	0.13891	0.13834	0.13733
292.78	0.14908	0.1407	0.14558	0.14088	0.14275	0.14064		291.88	0.23996	0.23996	0.23996	0.23996	0.23996		293.43	0.13892	0.13757	0.13742	0.13761	0.13892	0.13835	0.13732
292.73	0.14941	0.1407	0.14591	0.14087	0.14274	0.14063		291.83	0.23995	0.23995	0.23995	0.23995	0.23995		293.38	0.13892	0.13756	0.13741	0.1376	0.13892	0.13835	0.13731
292.68	0.14974	0.14069	0.14624	0.14086	0.14273	0.14062		291.78	0.23995	0.23995	0.23995	0.23995	0.23995		293.33	0.13893	0.13755	0.1374	0.13758	0.13893	0.13836	0.13729
292.63	0.15009	0.14068	0.14659	0.14085	0.14272	0.14061		291.73	0.23995	0.23995	0.23995	0.23995	0.23995		293.28	0.13894	0.13753	0.13739	0.13757	0.13894	0.13837	0.13728
292.58	0.15044	0.14068	0.14694	0.14085	0.14271	0.1406		291.68	0.23995	0.23995	0.23995	0.23995	0.23995		293.23	0.13896	0.13752	0.13737	0.13756	0.13896	0.13837	0.13727
292.53	0.15081	0.14067	0.14731	0.14084	0.1427	0.14059		291.63	0.23994	0.23994	0.23994	0.23994	0.23994		293.18	0.13898	0.13751	0.13736	0.13755	0.13898	0.13838	0.13726
292.48	0.15118	0.14067	0.14768	0.14083	0.14269	0.14058		291.58	0.23994	0.23994	0.23994	0.23994	0.23994		293.13	0.13901	0.1375	0.13735	0.13753	0.13901	0.13839	0.13724
292.43	0.15156	0.14066	0.14805	0.14082	0.14268	0.14057		291.53	0.23994	0.23994	0.23994	0.23994	0.23994		293.08	0.13905	0.13748	0.13733	0.13752	0.13905	0.13839	0.13723
292.38	0.15194	0.14065	0.14843	0.1408	0.14267	0.14056		291.48	0.23994	0.23994	0.23994	0.23994	0.23994		293.03	0.1391	0.13747	0.13732	0.13751	0.1391	0.1384	0.13722
292.33	0.15232	0.14064	0.14882	0.14079	0.14266	0.14055		291.43	0.23993	0.23993	0.23993	0.23993	0.23993		292.98	0.13916	0.13746	0.13731	0.1375	0.13916	0.13841	0.13721
292.28	0.15271	0.14064	0.1492	0.14078	0.14265	0.14054		291.38	0.23993	0.23993	0.23993	0.23993	0.23993		292.93	0.13924	0.13745	0.1373	0.13749	0.13924	0.13842	0.1372
292.23	0.15309	0.14063	0.14958	0.14077	0.14264	0.14053		291.33	0.23993	0.23993	0.23993	0.23993	0.23993		292.88	0.13934	0.13743	0.13729	0.13747	0.13934	0.13843	0.13718
292.18	0.15347	0.14062	0.14997	0.14076	0.14263	0.14051		291.28	0.23992	0.23992	0.23992	0.23992	0.23992		292.83	0.13946	0.13742	0.13727	0.13746	0.13946	0.13844	0.13717
292.13	0.15385	0.14061	0.15034	0.14075	0.14261	0.1405		291.23	0.23992	0.23992	0.23992	0.23992	0.23992		292.78	0.1396	0.13741	0.13726	0.13745	0.1396	0.13845	0.13716
292.08	0.15422	0.14061	0.15071	0.14073	0.1426	0.14049		291.18	0.23992	0.23992	0.23992	0.23992	0.23992		292.73	0.13977	0.13739	0.13725	0.13743	0.13977	0.13846	0.13714
292.03	0.15458	0.1406	0.15107	0.14072	0.14259	0.14048		291.13	0.23991	0.23991	0.23991	0.23991	0.23991		292.68	0.13997	0.13738	0.13723	0.13742	0.13997	0.13847	0.13713
291.98	0.15493	0.14059	0.15142	0.14071	0.14258	0.14046		291.08	0.23991	0.23991	0.23991	0.23991	0.23991		292.63	0.14021	0.13737	0.13722	0.13741	0.1402	0.13848	0.13712
291.93	0.15526	0.14059	0.15175	0.1407	0.14256	0.14045		291.03	0.23991	0.23991	0.23991	0.23991	0.23991		292.58	0.14048	0.13735	0.13721	0.13739	0.14048	0.1385	0.1371
291.88	0.15558	0.14058	0.15206	0.14068	0.14255	0.14044		290.98	0.2399	0.2399	0.2399	0.2399	0.2399		292.53	0.1408	0.13734	0.13719	0.13738	0.14079	0.13851	0.13709
291.83	0.15588	0.14057	0.15236	0.14067	0.14254	0.14043		290.93	0.2399	0.2399	0.2399	0.2399	0.2399		292.48	0.14115	0.13733	0.13718	0.13736	0.14115	0.13852	0.13708
291.78	0.15616	0.14057	0.15264	0.14066	0.14252	0.14041		290.88	0.2399	0.2399	0.2399	0.2399	0.2399		292.43	0.14156	0.13731	0.13716	0.13735	0.14156	0.13854	0.13706
291.73	0.15641	0.14056	0.15289	0.14064	0.14251	0.1404		290.83	0.23989	0.23989	0.23989	0.23989	0.23989		292.38	0.14202	0.1373	0.13715	0.13734	0.14201	0.13855	0.13705
291.68	0.15663	0.14056	0.15311	0.14063	0.1425	0.14038		290.78	0.23989	0.23989	0.23989	0.23989	0.23989		292.33	0.14252	0.13728	0.13714	0.13732	0.14252	0.13856	0.13703
291.63	0.15683	0.14055	0.15331	0.14061	0.14248	0.14037		290.73	0.23989	0.23989	0.23989	0.23989	0.23989		292.28	0.14308	0.13727	0.13712	0.13731	0.14307	0.13858	0.13702
291.58	0.157	0.14054	0.15347	0.1406	0.14246	0.14035		290.68	0.23988	0.23988	0.23988	0.23988	0.23988		292.23	0.14368	0.13725	0.13711	0.13729	0.14368	0.13859	0.137
291.53	0.15714	0.14054	0.15361	0.14058	0.14245	0.14034		290.63	0.23988	0.23988	0.23988	0.23988	0.23988		292.18	0.14433	0.13724	0.13709	0.13728	0.14433	0.13861	0.13699
291.48	0.15724	0.14053	0.15371	0.14057	0.14243	0.14032		290.58	0.23987	0.23987	0.23987	0.23987	0.23987		292.13	0.14503	0.13722	0.13708	0.13726	0.14502	0.13862	0.13697
291.43	0.15732	0.14052	0.15378	0.14055	0.14241	0.1403		290.53	0.23987	0.23987	0.23987	0.23987	0.23987		292.08	0.14576	0.13721	0.13706	0.13725	0.14575	0.13864	0.13696
291.38	0.15735	0.14052	0.15381	0.14053	0.1424	0.14029		290.48	0.23987	0.23987	0.23987	0.23987	0.23987		292.03	0.14652	0.13719	0.13704	0.13723	0.14652	0.13866	0.13694
291.33	0.15736	0.14051	0.15381	0.14051	0.14238	0.14027		290.43	0.23986	0.23986	0.23986	0.23986	0.23986		291.98	0.14731	0.13718	0.13703	0.13721	0.14731	0.13867	0.13692
291.28	0.15732	0.14051	0.15378	0.1405	0.14236	0.14025		290.38	0.23986	0.23986	0.23986	0.23986	0.23986		291.93	0.14812	0.13716	0.13701	0.1372	0.14811	0.13869	0.13691
291.23	0.15726	0.1405	0.15371	0.14048	0.14234	0.14023		290.33	0.23985	0.23985	0.23985	0.23985	0.23985		291.88	0.14892	0.13714	0.13699	0.13718	0.14892	0.13871	0.13689
291.18	0.15716	0.1405	0.1536	0.14046	0.14233	0.14021		290.28	0.23985	0.23985	0.23985	0.23985	0.23985		291.83	0.14972	0.13712	0.13697	0.13716	0.14971	0.13873	0.13687
291.13	0.15703	0.1405	0.15347	0.14044	0.14231	0.1402		290.23	0.23985	0.23985	0.23985	0.23985	0.23985		291.78	0.1505	0.1371	0.13695	0.13714	0.15049	0.13874	0.13685
291.08	0.15686	0.1405	0.1533	0.14043	0.14229	0.14018		290.18	0.23984	0.23984	0.23984	0.23984	0.23984		291.73	0.15125	0.13708	0.13693	0.13712	0.15124	0.13876	0.13683
291.03	0.15667	0.1405	0.1531	0.14041	0.14227	0.14016		290.13	0.23984	0.23984	0.23984	0.23984	0.23984		291.68	0.15195	0.13706	0.13691	0.1371	0.15194	0.13878	0.13681
290.98	0.15645	0.1405	0.15287	0.14039	0.14226	0.14014		290.08	0.23983	0.23983	0.23983	0.23983	0.23983		291.63	0.1526	0.13704	0.13689	0.13708	0.15258	0.1388	0.13679
290.93	0.1562	0.1405	0.15262	0.14038	0.14224	0.14013		290.03	0.23983	0.23982	0.23982	0.23983	0.23982		291.58	0.15317	0.13702	0.13687	0.13706	0.15316	0.13882	0.13677
290.88	0.15592	0.1405	0.15234	0.14036	0.14222	0.14011		289.98	0.23982	0.23982	0.23982	0.23982	0.23982		291.53	0.15367	0.137	0.13685	0.13704	0.15365	0.13884	0.13675
290.83	0.15563	0.14051	0.15203	0.14034	0.14221	0.1401		289.93	0.23982	0.23981	0.23981	0.23982	0.23981		291.48	0.15407	0.13698	0.13683	0.13702	0.15405	0.13886	0.13673
290.78	0.15531	0.14052	0.15171	0.14033	0.14219	0.14008		289.88	0.23981	0.2398	0.2398	0.23981	0.2398		291.43	0.15438	0.13696	0.13681	0.137	0.15435	0.13888	0.13671
290.73	0.15497	0.14053	0.15136	0.14031	0.14218	0.14007		289.83	0.23981	0.23979	0.23979	0.23981	0.23979		291.38	0.15457	0.13694	0.13679	0.13698	0.15455	0.1389	0.13669
290.68	0.15462	0.14054	0.151	0.1403	0.14216	0.14005		289.78	0.2398	0.23979	0.23979	0.2398	0.23979		291.33	0.15466	0.13692	0.13677	0.13695	0.15463	0.13893	0.13666
290.63	0.15426	0.14055	0.15063	0.14029	0.14215	0.14004		289.73	0.2398	0.23978	0.23978	0.2398	0.23978		291.28	0.15463	0.1369	0.13675	0.13693	0.1546	0.13895	0.13664
290.58	0.15388	0.14057	0.15024	0.14027	0.14214	0.14002		289.68	0.23979	0.23977	0.23977	0.23979	0.23977		291.23	0.15449	0.13687	0.13672	0.13691	0.15444	0.13898	0.13662
290.53	0.1535	0.14058	0.14985	0.14026	0.14212	0.14001		289.63	0.23979	0.23976	0.23976	0.23979	0.23976		291.18	0.15422	0.13685	0.1367	0.13689	0.15417	0.139	0.1366
290.48	0.15311	0.1406	0.14945	0.14025	0.14211	0.14		289.58	0.23979	0.23974	0.23974	0.23979	0.23974		291.13	0.15383	0.13683	0.13668	0.13687	0.15378	0.13903	0.13658
290.43	0.15272	0.14062	0.14904	0.14023	0.1421	0.13999		289.53	0.23979	0.23973	0.23973	0.23979	0.23973		291.08	0.15334	0.13681	0.13666	0.13685	0.15328	0.13906	0.13656
290.38	0.15233	0.14065	0.14864	0.14022	0.14209	0.13997		289.48	0.23979	0.23972	0.23972	0.23979	0.23972		291.03	0.15275	0.13679	0.13664	0.13683	0.15267	0.13909	0.13654
290.33	0.15194	0.14067	0.14823	0.14021	0.14207	0.13996		289.43	0.23979	0.2397	0.2397	0.23979	0.2397		290.98	0.15206	0.13677	0.13662	0.13681	0.15199	0.13913	0.13652
290.28	0.15155	0.1407	0.14782	0.1402	0.14206	0.13995		289.38	0.2398	0.23969	0.23969	0.2398	0.23969		290.93	0.15131	0.13675	0.1366	0.13679	0.15122	0.13916	0.1365
290.23	0.15116	0.14073	0.14742	0.14019	0.14205	0.13994		289.33	0.23981	0.23967	0.23967	0.23981	0.23967		290.88	0.1505	0.13674	0.13659	0.13677	0.1504	0.1392	0.13648
290.18	0.15078	0.14077	0.14702	0.14018	0.14204	0.13993		289.28	0.23983	0.23965	0.23965	0.23983	0.23965		290.83	0.14964	0.13672	0.13657	0.13675	0.14952	0.13923	0.13646
290.13	0.15041	0.1408	0.14663	0.14017	0.14203	0.13992		289.23	0.23986	0.23963	0.23964	0.23986	0.23963		290.78	0.14875	0.1367	0.13655	0.13674	0.14862	0.13927	0.13645
290.08	0.15005	0.14084	0.14625	0.14016	0.14202	0.1399		289.18	0.23989	0.23961	0.23961	0.23989	0.23961		290.73	0.14784	0.13668	0.13653	0.13672	0.1477	0.13932	0.13643
290.03	0.1497	0.14089	0.14587	0.14015	0.14201	0.13989		289.13	0.23994	0.23959	0.23959	0.23993	0.23959		290.68	0.14693	0.13667	0.13651	0.1367	0.14677	0.13936	0.13641
289.98	0.14936	0.14093	0.14551	0.14014	0.142	0.13988		289.08	0.24	0.23956	0.23957	0.23999	0.23956		290.63	0.14603	0.13665	0.1365	0.13668	0.14585	0.1394	0.13639
289.93	0.14904	0.14098	0.14515	0.14013	0.14199	0.13987		289.03	0.24007	0.23954	0.23955	0.24007	0.23954		290.58	0.14515	0.13663	0.13648	0.13666	0.14494	0.13944	0.13637
289.88	0.14872	0.14104	0.14481	0.14012	0.14198	0.13986		288.98	0.24017	0.23951	0.23952	0.24016	0.23951		290.53	0.1443	0.13661	0.13646	0.13665	0.14407	0.13949	0.13636
289.83	0.14843	0.14109	0.14448	0.14011	0.14197	0.13985		288.93	0.24028	0.23948	0.2395	0.24027	0.23948		290.48	0.14349	0.13659	0.13644	0.13663	0.14323	0.13954	0.13634
289.78	0.14815	0.14115	0.14417	0.1401	0.14196	0.13985		288.88	0.24043	0.23946	0.23947	0.24042	0.23946		290.43	0.14272	0.13658	0.13642	0.13661	0.14244	0.13959	0.13632
289.73	0.14788	0.14122	0.14386	0.14009	0.14195	0.13984		288.83	0.24061	0.23943	0.23944	0.24059	0.23943		290.38	0.14201	0.13656	0.13641	0.13659	0.1417	0.13964	0.1363
289.68	0.14763	0.14129	0.14357	0.14008	0.14194	0.13983		288.78	0.24082	0.23939	0.23942	0.2408	0.23939		290.33	0.14136	0.13654	0.13639	0.13658	0.14101	0.13969	0.13628
289.63	0.1474	0.14136	0.1433	0.14007	0.14193	0.13982		288.73	0.24108	0.23936	0.23939	0.24104	0.23936		290.28	0.14077	0.13653	0.13637	0.13656	0.14038	0.13975	0.13627
289.58	0.14718	0.14144	0.14303	0.14006	0.14192	0.13981		288.68	0.24138	0.23932	0.23936	0.24134	0.23932		290.23	0.14023	0.13651	0.13635	0.13654	0.1398	0.1398	0.13625
289.53	0.14699	0.14153	0.14279	0.14005	0.14191	0.1398		288.63	0.24174	0.23929	0.23934	0.24169	0.23929		290.18	0.13976	0.13649	0.13634	0.13652	0.13928	0.13986	0.13623
289.48	0.1468	0.14162	0.14255	0.14004	0.1419	0.13979		288.58	0.24217	0.23925	0.23931	0.24211	0.23925		290.13	0.13934	0.13648	0.13632	0.13651	0.13881	0.13992	0.13622
289.43	0.14664	0.14171	0.14232	0.14003	0.14189	0.13978		288.53	0.24267	0.23921	0.23929	0.24259	0.23921		290.08	0.13898	0.13646	0.13631	0.13649	0.13839	0.13998	0.1362
289.38	0.14649	0.14181	0.14211	0.14002	0.14188	0.13977		288.48	0.24326	0.23917	0.23928	0.24315	0.23917		290.03	0.13868	0.13644	0.13629	0.13647	0.13803	0.14005	0.13618
289.33	0.14636	0.14192	0.14191	0.14001	0.14187	0.13976		288.43	0.24393	0.23913	0.23927	0.2438	0.23913		289.98	0.13842	0.13643	0.13627	0.13646	0.13771	0.14011	0.13617
289.28	0.14625	0.14204	0.14173	0.14001	0.14186	0.13975		288.38	0.24471	0.23909	0.23926	0.24454	0.23909		289.93	0.13822	0.13641	0.13626	0.13644	0.13743	0.14018	0.13615
289.23	0.14616	0.14216	0.14155	0.14	0.14185	0.13974		288.33	0.24559	0.23905	0.23926	0.24538	0.23905		289.88	0.13806	0.1364	0.13624	0.13642	0.13719	0.14025	0.13613
289.18	0.14608	0.14229	0.14139	0.13999	0.14184	0.13973		288.28	0.2466	0.23901	0.23927	0.24634	0.23901		289.83	0.13794	0.13638	0.13622	0.13641	0.13698	0.14032	0.13612
289.13	0.14602	0.14243	0.14123	0.13998	0.14183	0.13972		288.23	0.24774	0.23897	0.2393	0.24741	0.23897		289.78	0.13785	0.13636	0.13621	0.13639	0.1368	0.1404	0.1361
289.08	0.14597	0.14257	0.14109	0.13997	0.14182	0.13971		288.18	0.24902	0.23893	0.23934	0.24862	0.23893		289.73	0.13781	0.13635	0.13619	0.13637	0.13665	0.14047	0.13608
289.03	0.14595	0.14273	0.14096	0.13996	0.14181	0.1397		288.13	0.25045	0.23889	0.23939	0.24995	0.23889		289.68	0.13779	0.13633	0.13617	0.13636	0.13652	0.14055	0.13607
288.98	0.14594	0.14289	0.14083	0.13995	0.1418	0.13969		288.08	0.25204	0.23886	0.23947	0.25142	0.23885		289.63	0.1378	0.13631	0.13615	0.13634	0.13642	0.14063	0.13605
288.93	0.14595	0.14306	0.14071	0.13994	0.14179	0.13968		288.03	0.2538	0.23882	0.23957	0.25304	0.23882		289.58	0.13784	0.1363	0.13614	0.13632	0.13633	0.14071	0.13603
288.88	0.14598	0.14325	0.1406	0.13993	0.14178	0.13967		287.98	0.25572	0.23878	0.23971	0.25479	0.23878		289.53	0.1379	0.13628	0.13612	0.13631	0.13625	0.14079	0.13601
288.83	0.14602	0.14344	0.1405	0.13992	0.14177	0.13965		287.93	0.25781	0.23875	0.23987	0.25668	0.23874		289.48	0.13799	0.13627	0.13611	0.13629	0.13618	0.14088	0.136
288.78	0.14609	0.14365	0.14041	0.13991	0.14175	0.13964		287.88	0.26008	0.23871	0.24008	0.2587	0.23871		289.43	0.1381	0.13625	0.13609	0.13627	0.13613	0.14097	0.13598
288.73	0.14617	0.14387	0.14032	0.1399	0.14174	0.13963		287.83	0.26251	0.23868	0.24033	0.26084	0.23867		289.38	0.13822	0.13624	0.13607	0.13626	0.13608	0.14106	0.13597
288.68	0.14627	0.1441	0.14024	0.13989	0.14173	0.13962		287.78	0.26511	0.23865	0.24064	0.26309	0.23864		289.33	0.13837	0.13622	0.13606	0.13624	0.13604	0.14116	0.13595
288.63	0.14639	0.14435	0.14017	0.13989	0.14172	0.13961		287.73	0.26787	0.23862	0.24102	0.26544	0.2386		289.28	0.13853	0.13621	0.13604	0.13623	0.13601	0.14125	0.13593
288.58	0.14654	0.14461	0.1401	0.13988	0.14171	0.13959		287.68	0.27077	0.23859	0.24146	0.26785	0.23857		289.23	0.13872	0.13619	0.13603	0.13621	0.13598	0.14135	0.13592
288.53	0.1467	0.14489	0.14003	0.13988	0.14169	0.13958		287.63	0.2738	0.23857	0.24199	0.27031	0.23853		289.18	0.13892	0.13618	0.13601	0.1362	0.13595	0.14145	0.1359
288.48	0.14689	0.14519	0.13997	0.13987	0.14168	0.13957		287.58	0.27694	0.23855	0.24262	0.27277	0.2385		289.13	0.13913	0.13617	0.136	0.13618	0.13593	0.14156	0.13589
288.43	0.1471	0.1455	0.13992	0.13987	0.14167	0.13956		287.53	0.28018	0.23853	0.24336	0.27522	0.23847		289.08	0.13937	0.13615	0.13598	0.13617	0.13591	0.14167	0.13587
288.38	0.14734	0.14583	0.13987	0.13987	0.14166	0.13955		287.48	0.28348	0.23852	0.24422	0.2776	0.23843		289.03	0.13963	0.13614	0.13597	0.13615	0.13589	0.14178	0.13586
288.33	0.1476	0.14618	0.13982	0.13987	0.14165	0.13953		287.43	0.28684	0.23852	0.24522	0.27989	0.2384		288.98	0.1399	0.13613	0.13596	0.13614	0.13587	0.1419	0.13584
288.28	0.1479	0.14656	0.13978	0.13988	0.14163	0.13952		287.38	0.29022	0.23853	0.24638	0.28204	0.23837		288.93	0.14019	0.13612	0.13594	0.13613	0.13585	0.14202	0.13583
288.23	0.14822	0.14695	0.13974	0.13988	0.14162	0.13951		287.33	0.2936	0.23856	0.24771	0.284	0.23833		288.88	0.1405	0.13611	0.13593	0.13611	0.13584	0.14215	0.13582
288.18	0.14857	0.14737	0.1397	0.13989	0.14161	0.1395		287.28	0.29698	0.2386	0.24924	0.28574	0.2383		288.83	0.14082	0.1361	0.13592	0.1361	0.13582	0.14228	0.13581
288.13	0.14895	0.14782	0.13967	0.13991	0.1416	0.13949		287.23	0.30034	0.23866	0.25099	0.28722	0.23827		288.78	0.14117	0.13609	0.13591	0.13609	0.13581	0.14241	0.13579
288.08	0.14937	0.14829	0.13963	0.13993	0.14159	0.13948		287.18	0.30367	0.23876	0.25297	0.2884	0.23823		288.73	0.14153	0.13608	0.13589	0.13608	0.1358	0.14255	0.13578
288.03	0.14983	0.14879	0.1396	0.13996	0.14158	0.13947		287.13	0.30697	0.23889	0.25521	0.28927	0.2382		288.68	0.14192	0.13607	0.13588	0.13607	0.13578	0.14269	0.13577
287.98	0.15033	0.14933	0.13958	0.14	0.14157	0.13946		287.08	0.31026	0.23906	0.25772	0.28979	0.23816		288.63	0.14232	0.13606	0.13587	0.13606	0.13577	0.14285	0.13576
287.93	0.15088	0.14989	0.13956	0.14004	0.14156	0.13945		287.03	0.31355	0.2393	0.26053	0.28996	0.23812		288.58	0.14274	0.13605	0.13586	0.13604	0.13576	0.143	0.13575
287.88	0.15147	0.15049	0.13953	0.14009	0.14155	0.13944		286.98	0.31687	0.23961	0.26367	0.28976	0.23808		288.53	0.14318	0.13605	0.13585	0.13603	0.13575	0.14317	0.13573
287.83	0.15211	0.15112	0.13951	0.14016	0.14154	0.13943		286.93	0.32028	0.24001	0.26714	0.28921	0.23804		288.48	0.14364	0.13604	0.13584	0.13602	0.13573	0.14335	0.13572
287.78	0.1528	0.15179	0.1395	0.14023	0.14153	0.13942		286.88	0.3238	0.24053	0.27096	0.28831	0.238		288.43	0.14412	0.13603	0.13583	0.13601	0.13572	0.14354	0.13571
287.73	0.15355	0.1525	0.13948	0.14032	0.14153	0.13941		286.83	0.32752	0.24119	0.27515	0.28708	0.23795		288.38	0.14462	0.13603	0.13582	0.13601	0.13571	0.14375	0.1357
287.68	0.15436	0.15325	0.13946	0.14042	0.14152	0.1394		286.78	0.33149	0.24202	0.27972	0.28555	0.2379		288.33	0.14514	0.13602	0.13581	0.136	0.1357	0.14397	0.13569
287.63	0.15523	0.15405	0.13944	0.14054	0.1415	0.13939		286.73	0.33579	0.24306	0.28467	0.28376	0.23785		288.28	0.14568	0.13602	0.1358	0.13599	0.13569	0.14422	0.13568
287.58	0.15618	0.15489	0.13942	0.14068	0.14149	0.13938		286.68	0.34051	0.24436	0.29	0.28173	0.23779		288.23	0.14624	0.13601	0.13579	0.13598	0.13568	0.14449	0.13567
287.53	0.1572	0.15577	0.13941	0.14085	0.14148	0.13937		286.63	0.34572	0.24596	0.29571	0.27952	0.23773		288.18	0.14682	0.13601	0.13579	0.13597	0.13567	0.14479	0.13566
287.48	0.15831	0.15671	0.13939	0.14103	0.14147	0.13935		286.58	0.35152	0.24794	0.30177	0.27715	0.23767		288.13	0.14742	0.136	0.13578	0.13596	0.13566	0.14512	0.13565
287.43	0.1595	0.15771	0.13936	0.14125	0.14145	0.13934		286.53	0.358	0.25035	0.30818	0.27468	0.2376		288.08	0.14804	0.136	0.13577	0.13595	0.13565	0.14549	0.13564
287.38	0.1608	0.15876	0.13934	0.1415	0.14143	0.13932		286.48	0.36524	0.25328	0.31489	0.27213	0.23753		288.03	0.14869	0.136	0.13576	0.13595	0.13564	0.14592	0.13563
287.33	0.16219	0.15988	0.13932	0.14178	0.14141	0.1393		286.43	0.37333	0.25681	0.32187	0.26955	0.23745		287.98	0.14935	0.13599	0.13575	0.13594	0.13563	0.14639	0.13562
287.28	0.16371	0.16106	0.1393	0.14211	0.14139	0.13928		286.38	0.38235	0.26105	0.32906	0.26698	0.23737		287.93	0.15005	0.13599	0.13574	0.13593	0.13562	0.14693	0.13561
287.23	0.16535	0.16232	0.13927	0.14249	0.14137	0.13925		286.33	0.39238	0.26611	0.3364	0.26444	0.23728		287.88	0.15077	0.13599	0.13573	0.13592	0.13561	0.14755	0.1356
287.18	0.16712	0.16366	0.13924	0.14292	0.14135	0.13923		286.28	0.4035	0.2721	0.34382	0.26196	0.23719		287.83	0.15152	0.13598	0.13572	0.13592	0.13559	0.14824	0.13558
287.13	0.16905	0.16507	0.13921	0.14341	0.14132	0.1392		286.23	0.41578	0.27916	0.35124	0.25956	0.23709		287.78	0.15231	0.13598	0.13571	0.13591	0.13558	0.14903	0.13557
287.08	0.17115	0.16659	0.13918	0.14398	0.14129	0.13917		286.18	0.42929	0.28743	0.35857	0.25726	0.23698		287.73	0.15314	0.13598	0.1357	0.13591	0.13556	0.14992	0.13555
287.03	0.17343	0.1682	0.13914	0.14462	0.14127	0.13913		286.13	0.44408	0.29704	0.36572	0.25507	0.23687		287.68	0.15401	0.13597	0.13569	0.13591	0.13555	0.15092	0.13554
286.98	0.17591	0.16992	0.1391	0.14536	0.14124	0.13909		286.08	0.46022	0.30814	0.37256	0.253	0.23675		287.63	0.15494	0.13597	0.13567	0.13592	0.13553	0.15204	0.13552
286.93	0.17862	0.17177	0.13906	0.14619	0.14122	0.13905		286.03	0.47774	0.32089	0.37901	0.25106	0.23661		287.58	0.15593	0.13596	0.13566	0.13593	0.13551	0.15328	0.1355
286.88	0.18157	0.17376	0.13901	0.14714	0.14121	0.13901		285.98	0.4967	0.33543	0.38496	0.24925	0.23647		287.53	0.157	0.13596	0.13565	0.13596	0.13549	0.15465	0.13548
286.83	0.18481	0.1759	0.13896	0.14822	0.14121	0.13896		285.93	0.51711	0.35188	0.3903	0.24756	0.23631		287.48	0.15815	0.13595	0.13565	0.13601	0.13547	0.15615	0.13546
286.78	0.18836	0.17821	0.13891	0.14945	0.14122	0.1389		285.88	0.53901	0.37038	0.39493	0.24601	0.23615		287.43	0.1594	0.13595	0.13564	0.13608	0.13545	0.15776	0.13543
286.73	0.19225	0.18072	0.13885	0.15084	0.14126	0.13884		285.83	0.56239	0.391	0.39876	0.24457	0.23597		287.38	0.16076	0.13595	0.13565	0.13619	0.13542	0.15946	0.1354
286.68	0.19654	0.18344	0.13878	0.15241	0.14135	0.13878		285.78	0.58723	0.41381	0.40173	0.24324	0.23577		287.33	0.16226	0.13594	0.13566	0.13635	0.13539	0.16124	0.13537
286.63	0.20126	0.1864	0.13871	0.15419	0.14149	0.13871		285.73	0.61348	0.43884	0.40376	0.24202	0.23556		287.28	0.16392	0.13594	0.13569	0.13658	0.13536	0.16306	0.13534
286.58	0.20647	0.18963	0.13864	0.15621	0.14171	0.13863		285.68	0.64107	0.46604	0.40481	0.24089	0.23534		287.23	0.16575	0.13595	0.13574	0.13691	0.13533	0.16486	0.13531
286.53	0.21224	0.19315	0.13855	0.15848	0.14205	0.13855		285.63	0.66986	0.49535	0.40485	0.23986	0.23509		287.18	0.16779	0.13596	0.13582	0.13735	0.13529	0.16659	0.13527
286.48	0.21863	0.19698	0.13846	0.16106	0.14255	0.13846		285.58	0.6997	0.52659	0.40388	0.2389	0.23483		287.13	0.17006	0.13598	0.13594	0.13794	0.13525	0.16819	0.13523
286.43	0.22571	0.20114	0.13836	0.16396	0.14326	0.13836		285.53	0.73034	0.55953	0.40191	0.238	0.23455		287.08	0.17259	0.136	0.13612	0.13872	0.13521	0.16959	0.13519
286.38	0.23358	0.20563	0.13826	0.16722	0.14425	0.13826		285.48	0.76151	0.59386	0.39897	0.23717	0.23425		287.03	0.17541	0.13605	0.13637	0.13974	0.13517	0.17072	0.13515
286.33	0.24233	0.21044	0.13814	0.1709	0.14562	0.13814		285.43	0.79284	0.62919	0.39512	0.23639	0.23393		286.98	0.17855	0.13611	0.13672	0.14105	0.13512	0.17153	0.1351
286.28	0.25206	0.21552	0.13802	0.17503	0.14747	0.13802		285.38	0.82391	0.66502	0.39042	0.23565	0.23359		286.93	0.18205	0.1362	0.13719	0.1427	0.13507	0.17197	0.13504
286.23	0.26288	0.22075	0.13788	0.17965	0.14994	0.13788		285.33	0.85424	0.70079	0.38495	0.23496	0.23323		286.88	0.18594	0.13632	0.13782	0.14475	0.13502	0.17203	0.13499
286.18	0.27493	0.22595	0.13772	0.18481	0.1532	0.13772		285.28	0.88328	0.73588	0.37882	0.23429	0.23285		286.83	0.19026	0.13648	0.13865	0.14727	0.13496	0.17155	0.13493
286.13	0.28833	0.23082	0.13756	0.19055	0.15743	0.13756		285.23	0.91044	0.76959	0.37211	0.23365	0.23245		286.78	0.19504	0.1367	0.13973	0.1503	0.1349	0.17046	0.13487
286.08	0.30322	0.23498	0.13737	0.19691	0.16288	0.13737		285.18	0.93508	0.80121	0.36493	0.23303	0.23204		286.73	0.20031	0.137	0.1411	0.1539	0.13483	0.16883	0.1348
286.03	0.31974	0.238	0.13717	0.20391	0.16978	0.13717		285.13	0.95659	0.83	0.3574	0.23242	0.23162		286.68	0.2061	0.13739	0.14283	0.1581	0.13476	0.16676	0.13472
285.98	0.33805	0.23961	0.13695	0.21154	0.17843	0.13695		285.08	0.97436	0.85525	0.34962	0.23184	0.23118		286.63	0.21245	0.13789	0.14497	0.1629	0.13468	0.16436	0.13464
285.93	0.3583	0.23994	0.1367	0.21977	0.18914	0.1367		285.03	0.98782	0.87632	0.34169	0.23127	0.23073		286.58	0.21939	0.13855	0.1476	0.1683	0.1346	0.16173	0.13455
285.88	0.38061	0.23889	0.13643	0.22852	0.20225	0.13643		284.98	0.99649	0.89262	0.3337	0.23071	0.23027		286.53	0.22693	0.13939	0.15077	0.17425	0.1345	0.15899	0.13446
285.83	0.40513	0.23234	0.13613	0.23766	0.21808	0.13613		284.93	1	0.9037	0.32576	0.23017	0.22981		286.48	0.23511	0.14047	0.15456	0.18066	0.13441	0.15623	0.13436
285.78	0.43196	0.22118	0.1358	0.24696	0.23698	0.1358		284.88	0.99809	0.90923	0.31792	0.22964	0.22935		286.43	0.24394	0.14184	0.15901	0.18743	0.1343	0.15354	0.13425
285.73	0.46118	0.20788	0.13544	0.25614	0.25925	0.13544		284.83	0.99066	0.90905	0.31028	0.22913	0.2289		286.38	0.25346	0.14356	0.16418	0.19439	0.13419	0.15096	0.13413
285.68	0.49281	0.19449	0.13505	0.26481	0.28517	0.13505		284.78	0.97776	0.90314	0.30288	0.22863	0.22845		286.33	0.26367	0.14571	0.17009	0.20134	0.13407	0.14855	0.13401
285.63	0.52685	0.18227	0.13463	0.27252	0.31495	0.13463		284.73	0.95959	0.89166	0.29578	0.22815	0.228		286.28	0.27461	0.14839	0.17675	0.20806	0.13393	0.14633	0.13387
285.58	0.56318	0.17174	0.13417	0.27879	0.34869	0.13417		284.68	0.93651	0.87494	0.28902	0.22768	0.22757		286.23	0.2863	0.1517	0.18415	0.2143	0.13379	0.1443	0.13372
285.53	0.60161	0.16296	0.13367	0.28316	0.3864	0.13367		284.63	0.90899	0.85343	0.28262	0.22724	0.22714		286.18	0.29879	0.15577	0.19224	0.21983	0.13363	0.14247	0.13356
285.48	0.64183	0.15577	0.13314	0.28526	0.42794	0.13314		284.58	0.87763	0.82769	0.27661	0.22681	0.22674		286.13	0.31212	0.16073	0.20095	0.2244	0.13346	0.14083	0.13338
285.43	0.68341	0.14992	0.13256	0.28487	0.47302	0.13256		284.53	0.84309	0.79839	0.271	0.22641	0.22635		286.08	0.32636	0.16676	0.21016	0.22781	0.13328	0.13937	0.13319
285.38	0.72577	0.14518	0.13195	0.28199	0.52115	0.13195		284.48	0.80607	0.76622	0.26579	0.22603	0.22598		286.03	0.34158	0.17403	0.21974	0.2299	0.13308	0.13807	0.13298
285.33	0.76817	0.14132	0.13129	0.27679	0.57165	0.13129		284.43	0.76732	0.73193	0.26099	0.22567	0.22563		285.98	0.35788	0.18274	0.22951	0.23056	0.13286	0.13692	0.13275
285.28	0.80973	0.13815	0.1306	0.26961	0.62364	0.1306		284.38	0.72753	0.69623	0.25658	0.22533	0.2253		285.93	0.37539	0.19313	0.23927	0.22975	0.13262	0.13589	0.1325
285.23	0.84943	0.13552	0.12987	0.26092	0.67602	0.12987		284.33	0.68741	0.65982	0.25256	0.22502	0.225		285.88	0.39425	0.20543	0.24878	0.22747	0.13236	0.13497	0.13223
285.18	0.88621	0.1333	0.1291	0.25119	0.72748	0.1291		284.28	0.64756	0.62335	0.2489	0.22472	0.22471		285.83	0.4146	0.2199	0.2578	0.22382	0.13208	0.13413	0.13194
285.13	0.91896	0.13139	0.12829	0.24088	0.77655	0.12829		284.23	0.60854	0.58736	0.24561	0.22446	0.22444		285.78	0.43663	0.23681	0.2661	0.21895	0.13177	0.13337	0.13162
285.08	0.9467	0.12972	0.12745	0.23038	0.82161	0.12745		284.18	0.57082	0.55237	0.24264	0.22421	0.2242		285.73	0.46049	0.25643	0.27343	0.21307	0.13143	0.13266	0.13127
285.03	0.96869	0.12823	0.12658	0.22001	0.86099	0.12658		284.13	0.53479	0.51878	0.23999	0.22398	0.22398		285.68	0.48636	0.27903	0.27956	0.20639	0.13107	0.13199	0.13089
284.98	0.98455	0.12688	0.12569	0.21	0.89309	0.12569		284.08	0.50075	0.4869	0.23762	0.22378	0.22377		285.63	0.51436	0.30485	0.2843	0.19917	0.13068	0.13134	0.13049
284.93	0.99443	0.12562	0.12477	0.20051	0.91663	0.12477		284.03	0.46892	0.45698	0.23553	0.2236	0.22359		285.58	0.54458	0.3341	0.28749	0.19165	0.13026	0.13072	0.13005
284.88	0.9991	0.12445	0.12384	0.19161	0.93098	0.12384		283.98	0.43944	0.42918	0.23368	0.22343	0.22343		285.53	0.57704	0.36694	0.28901	0.18405	0.1298	0.1301	0.12959
284.83	1	0.12333	0.12291	0.18336	0.93681	0.12291		283.93	0.41236	0.40358	0.23205	0.22328	0.22328		285.48	0.61169	0.40344	0.2888	0.17658	0.12932	0.12948	0.12909
284.78	0.99849	0.12226	0.12197	0.17577	0.93694	0.12197		283.88	0.38772	0.38024	0.23063	0.22315	0.22314		285.43	0.64833	0.44354	0.28684	0.16941	0.1288	0.12885	0.12855
284.73	0.98752	0.12124	0.12104	0.16882	0.93117	0.12104		283.83	0.36548	0.35911	0.22939	0.22303	0.22303		285.38	0.68666	0.48707	0.28318	0.16266	0.12824	0.12821	0.12798
284.68	0.96523	0.12026	0.12012	0.16249	0.91682	0.12012		283.78	0.34554	0.34015	0.22831	0.22292	0.22292		285.33	0.72622	0.53363	0.27791	0.15642	0.12765	0.12755	0.12738
284.63	0.93279	0.11932	0.11922	0.15674	0.89434	0.11922		283.73	0.32781	0.32326	0.22738	0.22283	0.22283		285.28	0.76639	0.58265	0.27118	0.15075	0.12703	0.12687	0.12674
284.58	0.89182	0.11842	0.11835	0.15153	0.86441	0.11835		283.68	0.31215	0.30833	0.22658	0.22275	0.22275		285.23	0.8064	0.63328	0.26317	0.14566	0.12636	0.12616	0.12606
284.53	0.84419	0.11756	0.11752	0.14683	0.82794	0.11752		283.63	0.29842	0.29521	0.22588	0.22268	0.22268		285.18	0.84536	0.68444	0.25411	0.14114	0.12566	0.12542	0.12535
284.48	0.79191	0.11675	0.11673	0.1426	0.78601	0.11673		283.58	0.28645	0.28377	0.22529	0.22261	0.22261		285.13	0.88223	0.73479	0.24423	0.13717	0.12493	0.12465	0.1246
284.43	0.7369	0.116	0.11598	0.13879	0.73981	0.11598		283.53	0.27609	0.27385	0.22479	0.22256	0.22256		285.08	0.91591	0.78277	0.23377	0.1337	0.12416	0.12386	0.12382
284.38	0.68091	0.11529	0.11528	0.13538	0.69058	0.11528		283.48	0.26717	0.26531	0.22436	0.22251	0.22251		285.03	0.9453	0.82666	0.22299	0.13069	0.12336	0.12305	0.12302
284.33	0.62543	0.11465	0.11464	0.13233	0.63957	0.11464		283.43	0.25954	0.258	0.224	0.22247	0.22247		284.98	0.96929	0.86471	0.21212	0.12807	0.12253	0.12221	0.12219
284.28	0.57164	0.11406	0.11405	0.12961	0.58799	0.11405		283.38	0.25305	0.25178	0.22369	0.22243	0.22243		284.93	0.98692	0.89524	0.20137	0.1258	0.12168	0.12135	0.12133
284.23	0.52045	0.11352	0.11352	0.12718	0.53692	0.11352		283.33	0.24756	0.24653	0.22344	0.2224	0.2224		284.88	0.99735	0.91677	0.19093	0.12381	0.12081	0.12048	0.12047
284.18	0.47248	0.11304	0.11304	0.12504	0.48733	0.11304		283.28	0.24295	0.2421	0.22322	0.22237	0.22237		284.83	1	0.92822	0.18097	0.12207	0.11993	0.1196	0.11959
284.13	0.42813	0.11262	0.11262	0.12313	0.44005	0.11262		283.23	0.2391	0.2384	0.22304	0.22234	0.22234		284.78	0.99454	0.92898	0.17161	0.12053	0.11904	0.11872	0.11872
284.08	0.38759	0.11224	0.11224	0.12145	0.39571	0.11224		283.18	0.23589	0.23533	0.22289	0.22232	0.22232		284.73	0.98093	0.91889	0.16294	0.11916	0.11816	0.11785	0.11785
284.03	0.3509	0.11192	0.11192	0.11997	0.35479	0.11192		283.13	0.23324	0.23278	0.22276	0.2223	0.2223		284.68	0.95942	0.89842	0.15503	0.11793	0.11728	0.11699	0.11699
283.98	0.31799	0.11163	0.11163	0.11867	0.31758	0.11163		283.08	0.23106	0.23069	0.22266	0.22229	0.22229		284.63	0.93058	0.86856	0.14789	0.11682	0.11642	0.11615	0.11615
283.93	0.28871	0.11139	0.11139	0.11754	0.28424	0.11139		283.03	0.22928	0.22898	0.22257	0.22227	0.22227		284.58	0.89517	0.83072	0.14155	0.11581	0.11558	0.11534	0.11534
283.88	0.26283	0.11119	0.11119	0.11654	0.25478	0.11119		282.98	0.22782	0.22758	0.2225	0.22226	0.22226		284.53	0.8542	0.78655	0.13597	0.11489	0.11477	0.11457	0.11457
283.83	0.24012	0.11101	0.11101	0.11567	0.22908	0.11101		282.93	0.22665	0.22645	0.22244	0.22224	0.22224		284.48	0.80876	0.73784	0.13113	0.11405	0.114	0.11383	0.11383
283.78	0.2203	0.11086	0.11086	0.11492	0.20697	0.11086		282.88	0.2257	0.22555	0.22239	0.22223	0.22223		284.43	0.76007	0.68635	0.12697	0.11329	0.11327	0.11314	0.11314
283.73	0.2031	0.11074	0.11074	0.11426	0.18818	0.11074		282.83	0.22494	0.22482	0.22235	0.22222	0.22222		284.38	0.7093	0.6337	0.12344	0.1126	0.11259	0.1125	0.1125
283.68	0.18826	0.11064	0.11064	0.11368	0.17241	0.11064		282.78	0.22433	0.22423	0.22231	0.22222	0.22222		284.33	0.65761	0.58131	0.12047	0.11197	0.11196	0.11191	0.11191
283.63	0.17551	0.11055	0.11055	0.11319	0.15933	0.11055		282.73	0.22385	0.22377	0.22228	0.22221	0.22221		284.28	0.60606	0.53037	0.118	0.11141	0.11139	0.11137	0.11137
283.58	0.16462	0.11047	0.11047	0.11275	0.14861	0.11047		282.68	0.22347	0.22341	0.22226	0.2222	0.2222		284.23	0.55557	0.48177	0.11597	0.11091	0.11086	0.11088	0.11088
283.53	0.15535	0.11041	0.11041	0.11238	0.13993	0.11041		282.63	0.22317	0.22312	0.22224	0.22219	0.22219		284.18	0.50693	0.43618	0.1143	0.11046	0.11039	0.11045	0.11045
283.48	0.14751	0.11035	0.11035	0.11205	0.13298	0.11035		282.58	0.22293	0.22289	0.22222	0.22219	0.22219		284.13	0.46076	0.39404	0.11295	0.11007	0.10997	0.11006	0.11006
283.43	0.14089	0.1103	0.1103	0.11176	0.12748	0.1103		282.53	0.22275	0.22272	0.22221	0.22218	0.22218		284.08	0.41753	0.35557	0.11187	0.10973	0.1096	0.10972	0.10972
283.38	0.13535	0.11026	0.11026	0.11151	0.12317	0.11026		282.48	0.2226	0.22258	0.22219	0.22217	0.22217		284.03	0.37757	0.32086	0.11101	0.10944	0.10928	0.10943	0.10943
283.33	0.13071	0.11023	0.11023	0.1113	0.11983	0.11023		282.43	0.22249	0.22247	0.22218	0.22217	0.22217		283.98	0.34104	0.28986	0.11033	0.10918	0.109	0.10918	0.10918
283.28	0.12685	0.11019	0.11019	0.11111	0.11727	0.11019		282.38	0.2224	0.22239	0.22217	0.22216	0.22216		283.93	0.30802	0.26243	0.10979	0.10897	0.10876	0.10897	0.10897
283.23	0.12365	0.11016	0.11016	0.11095	0.11533	0.11016		282.33	0.22234	0.22233	0.22216	0.22215	0.22215		283.88	0.27849	0.23837	0.10937	0.10878	0.10856	0.10878	0.10878
283.18	0.12102	0.11014	0.11014	0.11081	0.11387	0.11014		282.28	0.22228	0.22228	0.22216	0.22215	0.22215		283.83	0.25231	0.21743	0.10904	0.10863	0.10838	0.10863	0.10863
283.13	0.11885	0.11011	0.11011	0.11068	0.11279	0.11011		282.23	0.22224	0.22224	0.22215	0.22214	0.22214		283.78	0.22933	0.19934	0.10879	0.1085	0.10824	0.1085	0.1085
283.08	0.11708	0.11009	0.11009	0.11057	0.11199	0.11009		282.18	0.22221	0.22221	0.22214	0.22214	0.22214		283.73	0.20933	0.18383	0.10859	0.10839	0.10811	0.10839	0.10839
283.03	0.11564	0.11007	0.11007	0.11048	0.1114	0.11007		282.13	0.22219	0.22218	0.22214	0.22213	0.22213		283.68	0.19207	0.17061	0.10843	0.1083	0.10801	0.1083	0.1083
282.98	0.11447	0.11005	0.11005	0.1104	0.11098	0.11005		282.08	0.22217	0.22216	0.22213	0.22213	0.22213		283.63	0.1773	0.15941	0.10831	0.10822	0.10792	0.10822	0.10822
282.93	0.11352	0.11004	0.11004	0.11033	0.11067	0.11004		282.03	0.22215	0.22215	0.22212	0.22212	0.22212		283.58	0.16475	0.14999	0.10821	0.10815	0.10785	0.10815	0.10815
282.88	0.11276	0.11002	0.11002	0.11027	0.11046	0.11002		281.98	0.22214	0.22214	0.22212	0.22212	0.22212		283.53	0.15417	0.14212	0.10814	0.1081	0.10779	0.1081	0.1081
282.83	0.11215	0.11001	0.11001	0.11021	0.1103	0.11001		281.93	0.22213	0.22213	0.22211	0.22211	0.22211		283.48	0.14532	0.13557	0.10808	0.10805	0.10773	0.10805	0.10805
282.78	0.11167	0.10999	0.10999	0.11017	0.11019	0.10999		281.88	0.22212	0.22212	0.22211	0.22211	0.22211		283.43	0.13797	0.13015	0.10803	0.10801	0.10769	0.10801	0.10801
282.73	0.11128	0.10998	0.10998	0.11013	0.11011	0.10998		281.83	0.22211	0.22211	0.22211	0.2221	0.2221		283.38	0.1319	0.1257	0.10799	0.10797	0.10765	0.10797	0.10797
282.68	0.11097	0.10997	0.10997	0.11009	0.11005	0.10997		281.78	0.22211	0.22211	0.2221	0.2221	0.2221		283.33	0.12692	0.12206	0.10795	0.10794	0.10761	0.10794	0.10794
282.63	0.11073	0.10996	0.10996	0.11006	0.11001	0.10996		281.73	0.2221	0.2221	0.2221	0.2221	0.2221		283.28	0.12287	0.11911	0.10792	0.10792	0.10758	0.10792	0.10792
282.58	0.11054	0.10995	0.10995	0.11003	0.10999	0.10995		281.68	0.2221	0.2221	0.2221	0.2221	0.2221		283.23	0.1196	0.11671	0.1079	0.10789	0.10756	0.10789	0.10789
282.53	0.11039	0.10994	0.10994	0.11001	0.10996	0.10994		281.63	0.22209	0.22209	0.22209	0.22209	0.22209		283.18	0.11696	0.11479	0.10787	0.10787	0.10753	0.10787	0.10787
282.48	0.11028	0.10993	0.10993	0.10999	0.10995	0.10993		281.58	0.22209	0.22209	0.22209	0.22209	0.22209		283.13	0.11486	0.11325	0.10785	0.10785	0.10751	0.10785	0.10785
282.43	0.11019	0.10993	0.10993	0.10997	0.10994	0.10993		281.53	0.22209	0.22209	0.22209	0.22209	0.22209		283.08	0.11319	0.11202	0.10783	0.10783	0.10749	0.10783	0.10783
282.38	0.11011	0.10992	0.10992	0.10996	0.10993	0.10992		281.48	0.22209	0.22209	0.22208	0.22208	0.22208		283.03	0.11187	0.11105	0.10782	0.10782	0.10748	0.10782	0.10782
282.33	0.11006	0.10991	0.10991	0.10995	0.10992	0.10991		281.43	0.22208	0.22208	0.22208	0.22208	0.22208		282.98	0.11084	0.11029	0.1078	0.1078	0.10746	0.1078	0.1078
282.28	0.11002	0.10991	0.10991	0.10993	0.10991	0.10991		281.38	0.22208	0.22208	0.22208	0.22208	0.22208		282.93	0.11003	0.10969	0.10779	0.10779	0.10745	0.10779	0.10779
282.23	0.10998	0.1099	0.1099	0.10992	0.1099	0.1099		281.33	0.22208	0.22208	0.22208	0.22208	0.22208		282.88	0.1094	0.10922	0.10778	0.10778	0.10743	0.10778	0.10778
282.18	0.10996	0.1099	0.1099	0.10991	0.1099	0.1099		281.28	0.22208	0.22208	0.22208	0.22208	0.22208		282.83	0.10891	0.10886	0.10777	0.10777	0.10742	0.10777	0.10777
282.13	0.10993	0.10989	0.10989	0.10991	0.10989	0.10989		281.23	0.22208	0.22208	0.22207	0.22207	0.22207		282.78	0.10854	0.10858	0.10776	0.10776	0.10741	0.10776	0.10776
282.08	0.10992	0.10989	0.10989	0.1099	0.10989	0.10989		281.18	0.22207	0.22207	0.22207	0.22207	0.22207		282.73	0.10825	0.10836	0.10775	0.10775	0.1074	0.10775	0.10775
282.03	0.1099	0.10988	0.10988	0.10989	0.10988	0.10988		281.13	0.22207	0.22207	0.22207	0.22207	0.22207		282.68	0.10803	0.1082	0.10774	0.10774	0.10739	0.10774	0.10774
281.98	0.10989	0.10988	0.10988	0.10988	0.10988	0.10988		281.08	0.22207	0.22207	0.22207	0.22207	0.22207		282.63	0.10787	0.10807	0.10774	0.10774	0.10738	0.10774	0.10774
281.93	0.10988	0.10987	0.10987	0.10988	0.10987	0.10987		281.03	0.22207	0.22207	0.22207	0.22207	0.22207		282.58	0.10774	0.10798	0.10773	0.10773	0.10738	0.10773	0.10773
281.88	0.10988	0.10987	0.10987	0.10987	0.10987	0.10987		280.98	0.22207	0.22207	0.22207	0.22207	0.22207		282.53	0.10765	0.10791	0.10772	0.10772	0.10737	0.10772	0.10772
281.83	0.10987	0.10986	0.10986	0.10987	0.10986	0.10986		280.93	0.22207	0.22207	0.22207	0.22207	0.22207		282.48	0.10757	0.10785	0.10772	0.10772	0.10737	0.10772	0.10772
281.78	0.10987	0.10986	0.10986	0.10986	0.10986	0.10986		280.88	0.22207	0.22207	0.22207	0.22207	0.22207		282.43	0.10752	0.10781	0.10771	0.10771	0.10736	0.10771	0.10771
281.73	0.10986	0.10986	0.10986	0.10986	0.10986	0.10986		280.83	0.22207	0.22207	0.22207	0.22207	0.22207		282.38	0.10748	0.10778	0.10771	0.10771	0.10735	0.10771	0.10771
281.68	0.10986	0.10986	0.10986	0.10986	0.10986	0.10986		280.78	0.22207	0.22207	0.22207	0.22207	0.22207		282.33	0.10744	0.10775	0.1077	0.1077	0.10735	0.1077	0.1077
281.63	0.10985	0.10985	0.10985	0.10985	0.10985	0.10985		280.73	0.22206	0.22206	0.22206	0.22206	0.22206		282.28	0.10742	0.10774	0.1077	0.1077	0.10734	0.1077	0.1077
281.58	0.10985	0.10985	0.10985	0.10985	0.10985	0.10985		280.68	0.22206	0.22206	0.22206	0.22206	0.22206		282.23	0.1074	0.10772	0.1077	0.1077	0.10734	0.1077	0.1077
281.53	0.10985	0.10985	0.10985	0.10985	0.10985	0.10985		280.63	0.22206	0.22206	0.22206	0.22206	0.22206		282.18	0.10738	0.10771	0.10769	0.10769	0.10734	0.10769	0.10769
281.48	0.10985	0.10985	0.10985	0.10985	0.10985	0.10985		280.58	0.22206	0.22206	0.22206	0.22206	0.22206		282.13	0.10737	0.1077	0.10769	0.10769	0.10733	0.10769	0.10769
281.43	0.10984	0.10984	0.10984	0.10984	0.10984	0.10984		280.53	0.22206	0.22206	0.22206	0.22206	0.22206		282.08	0.10736	0.10769	0.10768	0.10768	0.10733	0.10768	0.10768
281.38	0.10984	0.10984	0.10984	0.10984	0.10984	0.10984		280.48	0.22206	0.22206	0.22206	0.22206	0.22206		282.03	0.10735	0.10769	0.10768	0.10768	0.10732	0.10768	0.10768
281.33	0.10984	0.10984	0.10984	0.10984	0.10984	0.10984		280.43	0.22206	0.22206	0.22206	0.22206	0.22206		281.98	0.10734	0.10768	0.10768	0.10768	0.10732	0.10768	0.10768
281.28	0.10983	0.10983	0.10983	0.10983	0.10983	0.10983		280.38	0.22206	0.22206	0.22206	0.22206	0.22206		281.93	0.10733	0.10768	0.10768	0.10768	0.10732	0.10768	0.10768
281.23	0.10983	0.10983	0.10983	0.10983	0.10983	0.10983		280.33	0.22206	0.22206	0.22206	0.22206	0.22206		281.88	0.10733	0.10768	0.10767	0.10767	0.10731	0.10767	0.10767
281.18	0.10983	0.10983	0.10983	0.10983	0.10983	0.10983		280.28	0.22205	0.22205	0.22205	0.22205	0.22205		281.83	0.10732	0.10767	0.10767	0.10767	0.10731	0.10767	0.10767
281.13	0.10982	0.10982	0.10982	0.10982	0.10982	0.10982		280.23	0.22205	0.22205	0.22205	0.22205	0.22205		281.78	0.10732	0.10767	0.10767	0.10767	0.10731	0.10767	0.10767
281.08	0.10982	0.10982	0.10982	0.10982	0.10982	0.10982		280.18	0.22205	0.22205	0.22205	0.22205	0.22205		281.73	0.10731	0.10767	0.10767	0.10767	0.10731	0.10767	0.10767
281.03	0.10982	0.10982	0.10982	0.10982	0.10982	0.10982		280.13	0.22205	0.22205	0.22205	0.22205	0.22205		281.68	0.10731	0.10767	0.10767	0.10767	0.1073	0.10767	0.10767
280.98	0.10981	0.10981	0.10981	0.10981	0.10981	0.10981		280.08	0.22205	0.22205	0.22205	0.22205	0.22205		281.63	0.10731	0.10767	0.10767	0.10767	0.1073	0.10767	0.10767
280.93	0.10981	0.10981	0.10981	0.10981	0.10981	0.10981		280.03	0.22205	0.22205	0.22205	0.22205	0.22205		281.58	0.10731	0.10767	0.10767	0.10767	0.1073	0.10767	0.10767
280.88	0.10981	0.10981	0.10981	0.10981	0.10981	0.10981		279.98	0.22205	0.22205	0.22205	0.22205	0.22205		281.53	0.1073	0.10766	0.10766	0.10766	0.1073	0.10766	0.10766
280.83	0.10981	0.10981	0.10981	0.10981	0.10981	0.10981		279.93	0.22204	0.22204	0.22204	0.22204	0.22204		281.48	0.1073	0.10766	0.10766	0.10766	0.1073	0.10766	0.10766
280.78	0.1098	0.1098	0.1098	0.1098	0.1098	0.1098		279.88	0.22204	0.22204	0.22204	0.22204	0.22204		281.43	0.1073	0.10766	0.10766	0.10766	0.1073	0.10766	0.10766
280.73	0.1098	0.1098	0.1098	0.1098	0.1098	0.1098		279.83	0.22204	0.22204	0.22204	0.22204	0.22204		281.38	0.1073	0.10766	0.10766	0.10766	0.1073	0.10766	0.10766
280.68	0.1098	0.1098	0.1098	0.1098	0.1098	0.1098		279.78	0.22204	0.22204	0.22204	0.22204	0.22204		281.33	0.1073	0.10766	0.10766	0.10766	0.10729	0.10766	0.10766
280.63	0.10979	0.10979	0.10979	0.10979	0.10979	0.10979		279.73	0.22203	0.22203	0.22203	0.22203	0.22203		281.28	0.10729	0.10766	0.10766	0.10766	0.10729	0.10766	0.10766
280.58	0.10979	0.10979	0.10979	0.10979	0.10979	0.10979		279.68	0.22203	0.22203	0.22203	0.22203	0.22203		281.23	0.10729	0.10765	0.10765	0.10765	0.10729	0.10765	0.10765
280.53	0.10979	0.10979	0.10979	0.10979	0.10979	0.10979		279.63	0.22203	0.22203	0.22203	0.22203	0.22203		281.18	0.10729	0.10765	0.10765	0.10765	0.10729	0.10765	0.10765
280.48	0.10979	0.10979	0.10979	0.10979	0.10979	0.10979		279.58	0.22202	0.22202	0.22202	0.22202	0.22202		281.13	0.10728	0.10765	0.10765	0.10765	0.10728	0.10765	0.10765
280.43	0.10979	0.10979	0.10979	0.10979	0.10979	0.10979		279.53	0.22202	0.22202	0.22202	0.22202	0.22202		281.08	0.10728	0.10765	0.10765	0.10765	0.10728	0.10765	0.10765
280.38	0.10978	0.10978	0.10978	0.10978	0.10978	0.10978		279.48	0.22202	0.22202	0.22202	0.22202	0.22202		281.03	0.10728	0.10764	0.10764	0.10764	0.10728	0.10764	0.10764
280.33	0.10978	0.10978	0.10978	0.10978	0.10978	0.10978		279.43	0.22202	0.22202	0.22202	0.22202	0.22202		280.98	0.10728	0.10764	0.10764	0.10764	0.10727	0.10764	0.10764
280.28	0.10978	0.10978	0.10978	0.10978	0.10978	0.10978		279.38	0.22201	0.22201	0.22201	0.22201	0.22201		280.93	0.10727	0.10764	0.10764	0.10764	0.10727	0.10764	0.10764
280.23	0.10978	0.10978	0.10978	0.10978	0.10978	0.10978		279.33	0.22201	0.22201	0.22201	0.22201	0.22201		280.88	0.10727	0.10764	0.10764	0.10764	0.10727	0.10764	0.10764
280.18	0.10978	0.10978	0.10978	0.10978	0.10978	0.10978		279.28	0.22201	0.22201	0.22201	0.22201	0.22201		280.83	0.10727	0.10764	0.10764	0.10764	0.10727	0.10764	0.10764
280.13	0.10977	0.10977	0.10977	0.10977	0.10977	0.10977		279.23	0.22201	0.22201	0.22201	0.22201	0.22201		280.78	0.10726	0.10763	0.10763	0.10763	0.10726	0.10763	0.10763
280.08	0.10977	0.10977	0.10977	0.10977	0.10977	0.10977		279.18	0.22201	0.22201	0.22201	0.22201	0.22201		280.73	0.10726	0.10763	0.10763	0.10763	0.10726	0.10763	0.10763
280.03	0.10977	0.10977	0.10977	0.10977	0.10977	0.10977		279.13	0.22201	0.22201	0.22201	0.22201	0.22201		280.68	0.10726	0.10763	0.10763	0.10763	0.10726	0.10763	0.10763
279.98	0.10977	0.10977	0.10977	0.10977	0.10977	0.10977		279.08	0.22205	0.22205	0.22205	0.22205	0.22205		280.63	0.10726	0.10763	0.10763	0.10763	0.10726	0.10763	0.10763
279.93	0.10976	0.10976	0.10976	0.10976	0.10976	0.10976		279.03	0.2221	0.2221	0.2221	0.2221	0.2221		280.58	0.10726	0.10763	0.10763	0.10763	0.10725	0.10763	0.10763
279.88	0.10976	0.10976	0.10976	0.10976	0.10976	0.10976		278.98	0.22214	0.22214	0.22214	0.22214	0.22214		280.53	0.10725	0.10763	0.10763	0.10763	0.10725	0.10763	0.10763
279.83	0.10976	0.10976	0.10976	0.10976	0.10976	0.10976		278.93	0.22219	0.22219	0.22219	0.22219	0.22219		280.48	0.10725	0.10762	0.10762	0.10762	0.10725	0.10762	0.10762
279.78	0.10975	0.10975	0.10975	0.10975	0.10975	0.10975		278.88	0.22223	0.22223	0.22223	0.22223	0.22223		280.43	0.10725	0.10762	0.10762	0.10762	0.10725	0.10762	0.10762
279.73	0.10975	0.10975	0.10975	0.10975	0.10975	0.10975		278.83	0.22227	0.22227	0.22227	0.22227	0.22227		280.38	0.10725	0.10762	0.10762	0.10762	0.10725	0.10762	0.10762
279.68	0.10975	0.10975	0.10975	0.10975	0.10975	0.10975		278.78	0.22232	0.22232	0.22232	0.22232	0.22232		280.33	0.10725	0.10762	0.10762	0.10762	0.10725	0.10762	0.10762
279.63	0.10975	0.10975	0.10975	0.10975	0.10975	0.10975		278.73	0.22236	0.22236	0.22236	0.22236	0.22236		280.28	0.10725	0.10762	0.10762	0.10762	0.10725	0.10762	0.10762
279.58	0.10974	0.10974	0.10974	0.10974	0.10974	0.10974		278.68	0.22241	0.22241	0.22241	0.22241	0.22241		280.23	0.10725	0.10762	0.10762	0.10762	0.10725	0.10762	0.10762
279.53	0.10974	0.10974	0.10974	0.10974	0.10974	0.10974		278.63	0.22245	0.22245	0.22245	0.22245	0.22245		280.18	0.10725	0.10762	0.10762	0.10762	0.10725	0.10762	0.10762
279.48	0.10974	0.10974	0.10974	0.10974	0.10974	0.10974		278.58	0.2225	0.2225	0.2225	0.2225	0.2225		280.13	0.10724	0.10762	0.10762	0.10762	0.10724	0.10762	0.10762
279.43	0.10973	0.10973	0.10973	0.10973	0.10973	0.10973		278.53	0.22254	0.22254	0.22254	0.22254	0.22254		280.08	0.10724	0.10762	0.10762	0.10762	0.10724	0.10762	0.10762
279.38	0.10973	0.10973	0.10973	0.10973	0.10973	0.10973		278.48	0.22259	0.22259	0.22259	0.22259	0.22259		280.03	0.10724	0.10762	0.10762	0.10762	0.10724	0.10762	0.10762
279.33	0.10973	0.10973	0.10973	0.10973	0.10973	0.10973		278.43	0.22263	0.22263	0.22263	0.22263	0.22263		279.98	0.10724	0.10762	0.10762	0.10762	0.10724	0.10762	0.10762
279.28	0.10973	0.10973	0.10973	0.10973	0.10973	0.10973		278.38	0.22267	0.22267	0.22267	0.22267	0.22267		279.93	0.10724	0.10762	0.10762	0.10762	0.10724	0.10762	0.10762
279.23	0.10973	0.10973	0.10973	0.10973	0.10973	0.10973		278.33	0.22272	0.22272	0.22272	0.22272	0.22272		279.88	0.10724	0.10762	0.10762	0.10762	0.10724	0.10762	0.10762
279.18	0.10973	0.10973	0.10973	0.10973	0.10973	0.10973		278.28	0.22276	0.22276	0.22276	0.22276	0.22276		279.83	0.10724	0.10761	0.10761	0.10761	0.10724	0.10761	0.10761
279.13	0.10972	0.10972	0.10972	0.10972	0.10972	0.10972		278.23	0.22281	0.22281	0.22281	0.22281	0.22281		279.78	0.10723	0.10761	0.10761	0.10761	0.10723	0.10761	0.10761
279.08	0.10972	0.10972	0.10972	0.10972	0.10972	0.10972		278.18	0.22285	0.22285	0.22285	0.22285	0.22285		279.73	0.10723	0.10761	0.10761	0.10761	0.10723	0.10761	0.10761
279.03	0.10972	0.10972	0.10972	0.10972	0.10972	0.10972		278.13	0.2229	0.2229	0.2229	0.2229	0.2229		279.68	0.10723	0.10761	0.10761	0.10761	0.10723	0.10761	0.10761
278.98	0.10972	0.10972	0.10972	0.10972	0.10972	0.10972		278.08	0.22294	0.22294	0.22294	0.22294	0.22294		279.63	0.10723	0.10761	0.10761	0.10761	0.10723	0.10761	0.10761
278.93	0.11025	0.11025	0.11025	0.11025	0.11025	0.11025		278.03	0.22299	0.22299	0.22299	0.22299	0.22299		279.58	0.10723	0.10761	0.10761	0.10761	0.10723	0.10761	0.10761
								277.98	0.22303	0.22303	0.22303	0.22303	0.22303		279.53	0.10749	0.10761	0.10761	0.10761	0.10749	0.10761	0.10761
								277.93	0.22307	0.22307	0.22307	0.22307	0.22307		279.48	0.10859	0.10761	0.10761	0.10761	0	0.10761	0.10761

## Sheet: Figure 2e
Figure 2e Chemical shift variation of carboxyl proton in Nd, Ph-4PACz and Ph-Nd solutions.
Ph-4PACz		Nd		Ph-Nd
Chemical shift (ppm)	Intensity	Chemical shift (ppm)	Intensity	Chemical shift (ppm)	Intensity
16.1642	0.000229715	16.1642	0.00027728	16.1641	0.000388267
16.1639	0.000282189	16.1639	0.000255599	16.1638	0.00035614
16.1636	0.000334663	16.1636	0.000233918	16.1635	0.000324013
16.1633	0.000310843	16.1632	0.000250384	16.1632	0.000337662
16.163	0.000287024	16.1629	0.00026685	16.1629	0.000351312
16.1627	0.000282278	16.1626	0.000264242	16.1626	0.000395479
16.1624	0.000277532	16.1623	0.000261634	16.1623	0.000439646
16.1621	0.000272786	16.162	0.000259027	16.162	0.000483814
16.1618	0.00026804	16.1617	0.000256419	16.1617	0.000527981
16.1614	0.000260075	16.1614	0.00025846	16.1614	0.000507298
16.1611	0.000252111	16.1611	0.000260502	16.1611	0.000486615
16.1608	0.000244146	16.1608	0.000260159	16.1608	0.000465932
16.1605	0.000236182	16.1605	0.000259816	16.1605	0.000445249
16.1602	0.000233939	16.1602	0.00026901	16.1602	0.000447455
16.1599	0.000231696	16.1599	0.000240057	16.1599	0.00044966
16.1596	0.000229454	16.1596	0.000219688	16.1596	0.000451865
16.1593	0.000227211	16.1593	0.000222206	16.1593	0.000454071
16.159	0.000224611	16.159	0.000227108	16.159	0.000467124
16.1587	0.000222011	16.1587	0.000232011	16.1586	0.000480178
16.1584	0.000219411	16.1584	0.000238344	16.1583	0.000493231
16.1581	0.00021681	16.1581	0.000244677	16.158	0.000506285
16.1578	0.000229946	16.1578	0.000238135	16.1577	0.000455442
16.1575	0.000243081	16.1575	0.000231594	16.1574	0.000404599
16.1572	0.000233328	16.1571	0.00024794	16.1571	0.000399532
16.1569	0.000223575	16.1568	0.000264287	16.1568	0.000394466
16.1566	0.000201783	16.1565	0.000265792	16.1565	0.000413003
16.1563	0.00017999	16.1562	0.000267297	16.1562	0.00043154
16.156	0.000203973	16.1559	0.000268802	16.1559	0.000450077
16.1557	0.000227956	16.1556	0.000270307	16.1556	0.000468614
16.1553	0.000210455	16.1553	0.00027515	16.1553	0.000439467
16.155	0.000192954	16.155	0.000279993	16.155	0.000410321
16.1547	0.000221228	16.1547	0.000261947	16.1547	0.000381174
16.1544	0.000249503	16.1544	0.000243902	16.1544	0.000352027
16.1541	0.000256119	16.1541	0.000253081	16.1541	0.000340166
16.1538	0.000262735	16.1538	0.00026226	16.1538	0.000328304
16.1535	0.000269351	16.1535	0.000248551	16.1535	0.000362219
16.1532	0.000275967	16.1532	0.000234842	16.1532	0.000396135
16.1529	0.000274001	16.1529	0.000248313	16.1528	0.000388088
16.1526	0.000272034	16.1526	0.000261783	16.1525	0.000380041
16.1523	0.000270067	16.1523	0.000252366	16.1522	0.000371995
16.152	0.0002681	16.1519	0.000242948	16.1519	0.000363948
16.1517	0.000268994	16.1517	0.000238299	16.1516	0.00039691
16.1514	0.000269888	16.1513	0.00023365	16.1513	0.000429871
16.1511	0.000270782	16.151	0.000229001	16.151	0.000386538
16.1508	0.000271676	16.1507	0.000224352	16.1507	0.000343205
16.1505	0.000250636	16.1504	0.000244498	16.1504	0.000354232
16.1502	0.000229595	16.1501	0.000264644	16.1501	0.000365259
16.1499	0.000208555	16.1498	0.000261903	16.1498	0.000376286
16.1496	0.000187515	16.1495	0.000259161	16.1495	0.000387313
16.1492	0.000220953	16.1492	0.000257611	16.1492	0.000357213
16.1489	0.000254391	16.1489	0.000256061	16.1489	0.000327112
16.1486	0.000242053	16.1486	0.000254512	16.1486	0.000297012
16.1483	0.000229715	16.1483	0.000252962	16.1483	0.000266911
16.148	0.000239788	16.148	0.000254273	16.148	0.000318827
16.1477	0.000249861	16.1477	0.000255584	16.1477	0.000370743
16.1474	0.000237046	16.1474	0.000256896	16.1473	0.000376882
16.1471	0.000224231	16.1471	0.000258207	16.1471	0.000383022
16.1468	0.000256119	16.1468	0.000245988	16.1467	0.000376286
16.1465	0.000288007	16.1465	0.000233769	16.1464	0.000369551
16.1462	0.000243602	16.1462	0.000244438	16.1461	0.000408592
16.1459	0.000199197	16.1458	0.000255108	16.1458	0.000447633
16.1456	0.000191985	16.1456	0.000243365	16.1455	0.000443759
16.1453	0.000184773	16.1452	0.000231623	16.1452	0.000439885
16.145	0.000200449	16.1449	0.000219881	16.1449	0.00043601
16.1447	0.000216125	16.1446	0.000208139	16.1446	0.000432136
16.1444	0.000192291	16.1443	0.000215545	16.1443	0.000441017
16.1441	0.000168456	16.144	0.000222951	16.144	0.000449898
16.1438	0.000190398	16.1437	0.000230357	16.1437	0.000413003
16.1435	0.00021234	16.1434	0.000237763	16.1434	0.000376107
16.1431	0.000247156	16.1431	0.000258043	16.1431	0.000342073
16.1428	0.000281973	16.1428	0.000278324	16.1428	0.000308039
16.1425	0.000271013	16.1425	0.000275716	16.1425	0.000350298
16.1422	0.000260053	16.1422	0.000273108	16.1422	0.000392558
16.1419	0.00025255	16.1419	0.000269308	16.1419	0.000408831
16.1416	0.000245048	16.1416	0.000265509	16.1416	0.000425103
16.1413	0.000237545	16.1413	0.000261709	16.1412	0.000395598
16.141	0.000230042	16.141	0.000257909	16.141	0.000366094
16.1407	0.000224924	16.1407	0.000252679	16.1406	0.000344219
16.1404	0.000219805	16.1404	0.000247448	16.1403	0.000322344
16.1401	0.000168911	16.1401	0.000242218	16.14	0.000300469
16.1398	0.000118016	16.1397	0.000236988	16.1397	0.000278594
16.1395	0.000147558	16.1395	0.000248447	16.1394	0.000271978
16.1392	0.000177099	16.1391	0.000259906	16.1391	0.000265361
16.1389	0.000183752	16.1388	0.000271365	16.1388	0.000258745
16.1386	0.000190406	16.1385	0.000282824	16.1385	0.000252129
16.1383	0.000200874	16.1382	0.000284746	16.1382	0.000297012
16.138	0.000211342	16.1379	0.000286668	16.1379	0.000341894
16.1377	0.000198922	16.1376	0.00028859	16.1376	0.000341
16.1374	0.000186502	16.1373	0.000290513	16.1373	0.000340106
16.137	0.000194347	16.137	0.000282779	16.137	0.000320138
16.1367	0.000202192	16.1367	0.000275045	16.1367	0.000300171
16.1364	0.000210038	16.1364	0.000245854	16.1364	0.00032598
16.1361	0.000217883	16.1361	0.00025481	16.1361	0.000351789
16.1358	0.000248617	16.1358	0.000242784	16.1358	0.000367107
16.1355	0.00027935	16.1355	0.000230759	16.1354	0.000382426
16.1352	0.000264307	16.1352	0.000244006	16.1351	0.000397744
16.1349	0.000249265	16.1349	0.000257253	16.1348	0.000413062
16.1346	0.000249175	16.1346	0.000258594	16.1345	0.0004285
16.1343	0.000249086	16.1343	0.000259936	16.1342	0.000443938
16.134	0.000226109	16.1339	0.000261277	16.1339	0.000383081
16.1337	0.000203131	16.1336	0.000262618	16.1336	0.000322225
16.1334	0.00022736	16.1333	0.000259667	16.1333	0.000352921
16.1331	0.000251589	16.133	0.000256717	16.133	0.000383618
16.1328	0.000230042	16.1327	0.000253766	16.1327	0.000414314
16.1325	0.000208495	16.1324	0.000250816	16.1324	0.000445011
16.1322	0.000214009	16.1321	0.000243276	16.1321	0.000445905
16.1319	0.000219522	16.1318	0.000235736	16.1318	0.000446799
16.1316	0.000225036	16.1315	0.000228196	16.1315	0.000371399
16.1312	0.000230549	16.1312	0.000220656	16.1312	0.000295998
16.1309	0.000227479	16.1309	0.000228852	16.1309	0.000303568
16.1306	0.00022441	16.1306	0.000237047	16.1306	0.000311138
16.1303	0.00022134	16.1303	0.000222355	16.1303	0.000364484
16.13	0.000218271	16.13	0.000207662	16.13	0.000417831
16.1297	0.000204621	16.1297	0.000218242	16.1297	0.000439229
16.1294	0.000190972	16.1294	0.000228822	16.1293	0.000460627
16.1291	0.000177323	16.1291	0.000239402	16.129	0.000527802
16.1288	0.000163673	16.1288	0.000249982	16.1287	0.000442388
16.1285	0.000167667	16.1285	0.000253409	16.1284	0.000362696
16.1282	0.00017166	16.1282	0.000256836	16.1281	0.000374558
16.1279	0.000175654	16.1278	0.000260263	16.1278	0.000401678
16.1276	0.000179647	16.1275	0.000263691	16.1275	0.000428798
16.1273	0.00019735	16.1272	0.000255733	16.1272	0.000429931
16.127	0.000215052	16.1269	0.000247776	16.1269	0.000431063
16.1267	0.000209866	16.1266	0.000239819	16.1266	0.000386419
16.1264	0.000204681	16.1263	0.000231862	16.1263	0.000341775
16.1261	0.000258146	16.126	0.000228196	16.126	0.000379147
16.1258	0.000311611	16.1257	0.00022453	16.1257	0.00041652
16.1255	0.000258265	16.1254	0.000243753	16.1254	0.000408115
16.1251	0.000204919	16.1251	0.000262975	16.1251	0.000399711
16.1248	0.000223814	16.1248	0.00026606	16.1248	0.000370326
16.1245	0.000242708	16.1245	0.000269144	16.1245	0.00034094
16.1242	0.000215827	16.1242	0.000272229	16.1242	0.000357332
16.1239	0.000188945	16.1239	0.000275314	16.1239	0.000373723
16.1236	0.000210701	16.1236	0.000272676	16.1236	0.000342431
16.1233	0.000232456	16.1233	0.000270039	16.1232	0.000311138
16.123	0.000254212	16.123	0.000267401	16.1229	0.000325622
16.1227	0.000275967	16.1227	0.000264764	16.1226	0.000340106
16.1224	0.000253854	16.1224	0.000275656	16.1223	0.000339093
16.1221	0.000231741	16.1221	0.000286549	16.122	0.000338079
16.1218	0.000255404	16.1217	0.000274554	16.1217	0.000443878
16.1215	0.000279067	16.1214	0.000262558	16.1214	0.000549677
16.1212	0.000253139	16.1211	0.000267729	16.1211	0.000524822
16.1209	0.000227211	16.1208	0.0002729	16.1208	0.000499967
16.1206	0.000201283	16.1205	0.00027807	16.1205	0.000429335
16.1203	0.000175356	16.1202	0.000283241	16.1202	0.000358703
16.1199	0.000222055	16.1199	0.000272438	16.1199	0.000371995
16.1197	0.000268755	16.1196	0.000261634	16.1196	0.000385287
16.1193	0.000239162	16.1193	0.00025846	16.1193	0.000398578
16.119	0.000209568	16.119	0.000278175	16.119	0.00041187
16.1187	0.000197618	16.1187	0.000296935	16.1187	0.000368895
16.1184	0.000185667	16.1184	0.000277549	16.1184	0.00032592
16.1181	0.000173716	16.1181	0.000258162	16.1181	0.000389757
16.1178	0.000161766	16.1178	0.000238776	16.1178	0.000453594
16.1175	0.00016269	16.1175	0.000240311	16.1175	0.000490251
16.1172	0.000163614	16.1172	0.000241846	16.1171	0.000526908
16.1169	0.000187425	16.1169	0.00024338	16.1168	0.000487271
16.1166	0.000211237	16.1166	0.000244915	16.1165	0.000447633
16.1163	0.000164955	16.1163	0.000229284	16.1162	0.00040895
16.116	0.000118672	16.116	0.000213653	16.1159	0.000370266
16.1157	0.000118165	16.1156	0.000236168	16.1156	0.000377359
16.1154	0.000117659	16.1153	0.000258684	16.1153	0.000384452
16.1151	0.000183402	16.115	0.00025782	16.115	0.000386002
16.1148	0.000249146	16.1147	0.000256955	16.1147	0.000387552
16.1145	0.000238596	16.1144	0.000256091	16.1144	0.000389101
16.1142	0.000228046	16.1141	0.000255227	16.1141	0.000390651
16.1138	0.000176965	16.1138	0.000235289	16.1138	0.000426533
16.1136	0.000125884	16.1135	0.000215351	16.1135	0.000462415
16.1132	0.000151097	16.1132	0.000233561	16.1132	0.000422003
16.1129	0.000176309	16.1129	0.00025177	16.1129	0.000381591
16.1126	0.000167905	16.1126	0.000252336	16.1126	0.000390055
16.1123	0.000159501	16.1123	0.000252902	16.1123	0.000398519
16.112	0.000128209	16.112	0.000253468	16.112	0.000406983
16.1117	9.69164e-05	16.1117	0.000254035	16.1117	0.000415447
16.1114	0.000131904	16.1114	0.000256985	16.1114	0.000406744
16.1111	0.000166892	16.1111	0.000259936	16.111	0.000398042
16.1108	0.000178991	16.1108	0.000262886	16.1107	0.000343563
16.1105	0.000191091	16.1105	0.000265836	16.1104	0.000289084
16.1102	0.00018528	16.1102	0.000269055	16.1101	0.000289501
16.1099	0.000179468	16.1099	0.000272274	16.1098	0.000289919
16.1096	0.000196545	16.1095	0.000275492	16.1095	0.000290336
16.1093	0.000213621	16.1092	0.000278711	16.1092	0.000290753
16.109	0.000187783	16.1089	0.000281453	16.1089	0.000319781
16.1087	0.000161945	16.1086	0.000284195	16.1086	0.000348808
16.1084	0.000181882	16.1083	0.000264048	16.1083	0.000377836
16.1081	0.00020182	16.108	0.000243902	16.108	0.000406864
16.1077	0.000236301	16.1077	0.000255108	16.1077	0.000464502
16.1075	0.000270782	16.1074	0.000266313	16.1074	0.00052214
16.1071	0.000259487	16.1071	0.000277519	16.1071	0.000472965
16.1068	0.000248192	16.1068	0.000288725	16.1068	0.000423791
16.1065	0.000238804	16.1065	0.000277519	16.1065	0.000368895
16.1062	0.000229417	16.1062	0.000266313	16.1062	0.000313999
16.1059	0.000220029	16.1059	0.000255108	16.1059	0.000335397
16.1056	0.000210641	16.1056	0.000243902	16.1056	0.000356795
16.1053	0.000204174	16.1053	0.00025025	16.1053	0.000337722
16.105	0.000197707	16.105	0.000256598	16.1049	0.000318648
16.1047	0.00019124	16.1047	0.000262946	16.1046	0.000299575
16.1044	0.000184773	16.1044	0.000269293	16.1043	0.000280501
16.1041	0.00019118	16.1041	0.000249415	16.104	0.000336768
16.1038	0.000197588	16.1038	0.000229537	16.1037	0.000393035
16.1035	0.000203995	16.1034	0.000232547	16.1034	0.000373008
16.1032	0.000210403	16.1031	0.000235557	16.1031	0.000352981
16.1029	0.000191061	16.1028	0.000238687	16.1028	0.000453594
16.1026	0.00017172	16.1025	0.000241816	16.1025	0.000554207
16.1023	0.000175266	16.1022	0.000244945	16.1022	0.000486973
16.1019	0.000178813	16.1019	0.000248074	16.1019	0.000419738
16.1016	0.000184266	16.1016	0.000258356	16.1016	0.000411632
16.1013	0.00018972	16.1013	0.000268638	16.1013	0.000403526
16.101	0.00024095	16.101	0.00027892	16.101	0.000441196
16.1007	0.00029218	16.1007	0.000289201	16.1007	0.000478866
16.1004	0.000275699	16.1004	0.000285804	16.1004	0.000485244
16.1001	0.000259219	16.1001	0.000282406	16.1001	0.000491622
16.0998	0.00021985	16.0998	0.000279009	16.0998	0.000421705
16.0995	0.000180482	16.0995	0.000275612	16.0995	0.000351789
16.0992	0.000215499	16.0992	0.000270784	16.0992	0.000338139
16.0989	0.000250516	16.0989	0.000265956	16.0988	0.000324489
16.0986	0.000285534	16.0986	0.000261128	16.0985	0.000387134
16.0983	0.000320551	16.0983	0.0002563	16.0982	0.000449779
16.098	0.000283448	16.098	0.000258624	16.0979	0.000421109
16.0977	0.000246344	16.0977	0.000260949	16.0976	0.000392439
16.0974	0.000232129	16.0973	0.000240385	16.0973	0.000363769
16.0971	0.000217913	16.097	0.000219822	16.097	0.000335099
16.0968	0.00016412	16.0967	0.000210702	16.0967	0.000306429
16.0965	0.000110327	16.0964	0.000201583	16.0964	0.000277759
16.0962	0.000132828	16.0961	0.000207722	16.0961	0.000249089
16.0958	0.000155329	16.0958	0.000190973	16.0958	0.000220419
16.0955	0.000183372	16.0955	0.000181913	16.0955	0.000271858
16.0952	0.000211416	16.0952	0.000211	16.0952	0.000323297
16.0949	0.000193684	16.0949	0.000228643	16.0949	0.000298442
16.0946	0.000175952	16.0946	0.000223398	16.0946	0.000273587
16.0943	0.000157266	16.0943	0.000221014	16.0943	0.000260176
16.094	0.00013858	16.094	0.000195741	16.094	0.000246765
16.0937	0.00016567	16.0937	0.000181913	16.0937	0.000309648
16.0934	0.00019276	16.0934	0.000206232	16.0934	0.000372531
16.0931	0.000198512	16.0931	0.000240922	16.0931	0.000367942
16.0928	0.000204264	16.0928	0.000252723	16.0927	0.000363352
16.0925	0.000210015	16.0925	0.000256896	16.0924	0.000358762
16.0922	0.000215767	16.0922	0.000261068	16.0921	0.000354173
16.0919	0.000205307	16.0919	0.000249505	16.0918	0.000408711
16.0916	0.000194846	16.0916	0.000237941	16.0915	0.00046325
16.0913	0.000184386	16.0912	0.000249266	16.0912	0.000380459
16.091	0.000173925	16.0909	0.000260591	16.0909	0.000297667
16.0907	0.00017175	16.0906	0.000249505	16.0906	0.000321688
16.0904	0.000169574	16.0903	0.000238418	16.0903	0.000345709
16.0901	0.000167398	16.09	0.00025022	16.09	0.00036973
16.0897	0.000165223	16.0897	0.000262022	16.0897	0.00039375
16.0894	0.00020024	16.0894	0.000255227	16.0894	0.000420632
16.0891	0.000235258	16.0891	0.000248432	16.0891	0.000447514
16.0888	0.000224499	16.0888	0.000264525	16.0888	0.000367584
16.0885	0.000213741	16.0885	0.000280618	16.0885	0.000287654
16.0882	0.00022289	16.0882	0.0002743	16.0882	0.000267567
16.0879	0.000232039	16.0879	0.000267982	16.0879	0.00024748
16.0876	0.000241188	16.0876	0.000261664	16.0876	0.000303687
16.0873	0.000250338	16.0873	0.000255346	16.0873	0.000359895
16.087	0.000219433	16.087	0.000259995	16.0869	0.000325503
16.0867	0.000188528	16.0867	0.000264644	16.0866	0.000291111
16.0864	0.000233917	16.0864	0.000269293	16.0863	0.000256719
16.0861	0.000279305	16.0861	0.000273943	16.086	0.000222327
16.0858	0.000284252	16.0858	0.000265449	16.0857	0.00026852
16.0855	0.0002892	16.0854	0.000256955	16.0854	0.000314714
16.0852	0.000294147	16.0851	0.000248462	16.0851	0.000315132
16.0849	0.000299094	16.0848	0.000239968	16.0848	0.000315549
16.0846	0.000286875	16.0845	0.00024864	16.0845	0.00033504
16.0843	0.000274656	16.0842	0.000257313	16.0842	0.00035453
16.084	0.000273881	16.0839	0.000265985	16.0839	0.000374021
16.0836	0.000181554	16.0836	0.000274658	16.0836	0.000393512
16.0833	0.0001325	16.0833	0.000274449	16.0833	0.000359358
16.083	0.000174998	16.083	0.000274241	16.083	0.000325205
16.0827	0.000211774	16.0827	0.000274032	16.0827	0.000367345
16.0824	0.000156997	16.0824	0.000273823	16.0824	0.000409486
16.0821	0.000140845	16.0821	0.000270754	16.0821	0.000370564
16.0818	0.000124692	16.0818	0.000267684	16.0818	0.000331642
16.0815	0.000125705	16.0815	0.000264615	16.0815	0.00029272
16.0812	0.000126719	16.0812	0.000261545	16.0812	0.000253798
16.0809	0.000164746	16.0809	0.000256151	16.0808	0.000265123
16.0806	0.000202773	16.0806	0.000250756	16.0805	0.000276448
16.0803	0.000195025	16.0803	0.000245362	16.0802	0.000287773
16.08	0.000187276	16.08	0.000239968	16.0799	0.000299098
16.0797	0.000172375	16.0797	0.000247448	16.0796	0.00027609
16.0794	0.000157474	16.0793	0.000254929	16.0793	0.000253083
16.0791	0.000142573	16.079	0.000239521	16.079	0.000275852
16.0788	0.000127672	16.0787	0.000224113	16.0787	0.000298621
16.0785	0.000151991	16.0784	0.000237971	16.0784	0.000362875
16.0782	0.000176309	16.0781	0.000251829	16.0781	0.000427129
16.0779	0.000200628	16.0778	0.000265687	16.0778	0.000354054
16.0775	0.000224946	16.0775	0.000279545	16.0775	0.000280978
16.0772	0.000233052	16.0772	0.000260979	16.0772	0.000259401
16.0769	0.000241159	16.0769	0.000242412	16.0769	0.000237824
16.0766	0.000249265	16.0766	0.000219553	16.0766	0.000262023
16.0763	0.000257371	16.0763	0.000242471	16.0763	0.000286223
16.076	0.000241248	16.076	0.000249698	16.076	0.000312986
16.0757	0.000225125	16.0757	0.000234037	16.0757	0.000339748
16.0754	0.000254778	16.0754	0.000219807	16.0754	0.000320734
16.0751	0.000284431	16.0751	0.000228464	16.0751	0.00030172
16.0748	0.000295488	16.0748	0.00025858	16.0747	0.000304641
16.0745	0.000306544	16.0745	0.000265807	16.0744	0.000307562
16.0742	0.000294713	16.0742	0.000249192	16.0741	0.000310482
16.0739	0.000282882	16.0739	0.000232577	16.0738	0.000313403
16.0736	0.0002695	16.0736	0.000228479	16.0735	0.000379743
16.0733	0.000256119	16.0732	0.000224381	16.0732	0.000446084
16.073	0.000242738	16.0729	0.000220284	16.0729	0.000405612
16.0727	0.000229357	16.0726	0.000216186	16.0726	0.00036514
16.0724	0.000213115	16.0723	0.000241175	16.0723	0.000304641
16.0721	0.000196873	16.072	0.000266164	16.072	0.000244142
16.0718	0.000186353	16.0717	0.000268265	16.0717	0.000320973
16.0714	0.000175832	16.0714	0.000270366	16.0714	0.000397804
16.0711	0.000165074	16.0711	0.000253275	16.0711	0.000436308
16.0708	0.000245867	16.0708	0.000236183	16.0708	0.000474813
16.0705	0.000252275	16.0705	0.00024198	16.0705	0.000467541
16.0702	0.000258682	16.0702	0.000247776	16.0702	0.00046027
16.0699	0.000256984	16.0699	0.000248804	16.0699	0.000391962
16.0696	0.000255285	16.0696	0.000249833	16.0695	0.000323655
16.0693	0.00020781	16.0693	0.000250861	16.0693	0.00036216
16.069	0.000160335	16.069	0.000251889	16.0689	0.000400665
16.0687	0.000187008	16.0687	0.000248149	16.0686	0.000368359
16.0684	0.000213681	16.0684	0.000244409	16.0683	0.000336053
16.0681	0.000194578	16.068	0.000230655	16.068	0.000349524
16.0678	0.000175475	16.0678	0.000239789	16.0677	0.000362994
16.0675	0.000183074	16.0674	0.000202194	16.0674	0.000375511
16.0672	0.000190674	16.0671	0.000210374	16.0671	0.000388028
16.0669	0.000152497	16.0668	0.000232383	16.0668	0.000400545
16.0666	0.000114321	16.0665	0.000254392	16.0665	0.000413062
16.0663	0.000151931	16.0662	0.000253439	16.0662	0.000437381
16.066	0.000189541	16.0659	0.000252485	16.0659	0.0004617
16.0657	0.000181376	16.0656	0.000251531	16.0656	0.000409725
16.0653	0.00017321	16.0653	0.000250578	16.0653	0.000357749
16.065	0.000184594	16.065	0.00025773	16.065	0.000334384
16.0647	0.000195979	16.0647	0.000264883	16.0647	0.000311019
16.0644	0.000184475	16.0644	0.000272035	16.0644	0.00033343
16.0641	0.000172971	16.0641	0.000279188	16.0641	0.000355842
16.0638	0.000143825	16.0638	0.000273227	16.0638	0.000357511
16.0635	0.000114678	16.0635	0.000267267	16.0634	0.00035918
16.0632	0.000131308	16.0632	0.000261306	16.0632	0.000360849
16.0629	0.000147938	16.0629	0.000255346	16.0628	0.000362517
16.0626	0.000156461	16.0626	0.000269413	16.0625	0.000367047
16.0623	0.000164984	16.0623	0.000283479	16.0622	0.000371577
16.062	0.000173508	16.0619	0.000274658	16.0619	0.000376107
16.0617	0.000182031	16.0617	0.000265836	16.0616	0.000380637
16.0614	0.000177799	16.0613	0.00024414	16.0613	0.000393393
16.0611	0.000173567	16.061	0.000222444	16.061	0.000406148
16.0608	0.000169336	16.0607	0.000223636	16.0607	0.000418904
16.0605	0.000165104	16.0604	0.000224828	16.0604	0.000431659
16.0602	0.000200926	16.0601	0.000241756	16.0601	0.000461581
16.0599	0.000236748	16.0598	0.000258684	16.0598	0.000491503
16.0596	0.000211535	16.0595	0.000252723	16.0595	0.00044513
16.0592	0.000277875	16.0592	0.000246763	16.0592	0.000398757
16.0589	0.000342307	16.0589	0.000246584	16.0589	0.000402453
16.0586	0.000254152	16.0586	0.000246405	16.0586	0.000406148
16.0583	0.00025755	16.0583	0.000246226	16.0583	0.000364067
16.058	0.000260947	16.058	0.000246048	16.058	0.000321986
16.0577	0.000283895	16.0577	0.000245869	16.0577	0.000349524
16.0574	0.000306842	16.0574	0.00024569	16.0573	0.000377061
16.0571	0.000306902	16.0571	0.000274121	16.0571	0.000358822
16.0568	0.000306962	16.0568	0.000256777	16.0567	0.000340583
16.0565	0.000294594	16.0565	0.000222459	16.0564	0.000340344
16.0562	0.000282226	16.0562	0.000233918	16.0561	0.000340106
16.0559	0.000224082	16.0558	0.000239655	16.0558	0.000339868
16.0556	0.000165938	16.0555	0.000245392	16.0555	0.000339629
16.0553	0.000174074	16.0552	0.000241115	16.0552	0.00031078
16.055	0.00018221	16.0549	0.000236839	16.0549	0.000281932
16.0547	0.000190346	16.0546	0.000232562	16.0546	0.000253083
16.0544	0.000198482	16.0543	0.000228286	16.0543	0.000224234
16.0541	0.000191836	16.054	0.000219896	16.054	0.000284077
16.0538	0.00018519	16.0537	0.000211507	16.0537	0.000343921
16.0534	0.000178544	16.0534	0.000218853	16.0534	0.000357988
16.0531	0.000171899	16.0531	0.000203311	16.0531	0.000372054
16.0528	0.000184326	16.0528	0.00019826	16.0528	0.000376584
16.0525	0.000196753	16.0525	0.000238985	16.0525	0.000381114
16.0522	0.000209181	16.0522	0.000263974	16.0522	0.000385644
16.0519	0.000221608	16.0519	0.000266075	16.0519	0.000390174
16.0516	0.000207452	16.0516	0.000281766	16.0515	0.000375035
16.0513	0.000193296	16.0513	0.000274568	16.0512	0.000359895
16.051	0.00017914	16.051	0.000278815	16.0509	0.000390532
16.0507	0.000164984	16.0507	0.000283062	16.0506	0.000421169
16.0504	0.000169902	16.0504	0.000280156	16.0503	0.000383141
16.0501	0.000174819	16.05	0.000277251	16.05	0.000345113
16.0498	0.000179736	16.0497	0.000274345	16.0497	0.000307085
16.0495	0.000184654	16.0494	0.000271439	16.0494	0.000269057
16.0492	0.000206737	16.0491	0.000259474	16.0491	0.000329258
16.0489	0.000228821	16.0488	0.000247508	16.0488	0.000389459
16.0486	0.000245182	16.0485	0.000235542	16.0485	0.000373366
16.0483	0.000261543	16.0482	0.000223577	16.0482	0.000357272
16.048	0.000282673	16.0479	0.000223532	16.0479	0.000305893
16.0477	0.000212251	16.0476	0.000223487	16.0476	0.000254513
16.0473	0.000193326	16.0473	0.000223443	16.0473	0.000279428
16.047	0.000174402	16.047	0.000223398	16.047	0.000304343
16.0467	0.000159054	16.0467	0.000244692	16.0467	0.000315713
16.0464	0.000143706	16.0464	0.000265985	16.0464	0.000327082
16.0461	0.000174134	16.0461	0.000264391	16.0461	0.000384229
16.0458	0.000204562	16.0458	0.000262797	16.0458	0.000441375
16.0455	0.000220208	16.0455	0.000256911	16.0454	0.000426995
16.0452	0.000235854	16.0452	0.000251025	16.0451	0.000412615
16.0449	0.000274388	16.0449	0.000245139	16.0448	0.000398236
16.0446	0.000312922	16.0446	0.000239253	16.0445	0.000383856
16.0443	0.000308064	16.0443	0.000245049	16.0442	0.000364708
16.044	0.000303207	16.0439	0.000250846	16.0439	0.00034556
16.0437	0.000252573	16.0436	0.000256642	16.0436	0.000372188
16.0434	0.000201939	16.0433	0.000262439	16.0433	0.000398817
16.0431	0.000151782	16.043	0.000262513	16.043	0.000373947
16.0428	0.000101625	16.0427	0.000262588	16.0427	0.000349077
16.0425	0.000127762	16.0424	0.000262662	16.0424	0.000324206
16.0422	0.000153898	16.0421	0.000262737	16.0421	0.000299336
16.0419	0.000141411	16.0418	0.000258103	16.0418	0.00031309
16.0416	0.000128924	16.0415	0.000253468	16.0415	0.000326844
16.0412	0.00019273	16.0412	0.000248834	16.0412	0.000294821
16.0409	0.000256536	16.0409	0.0002442	16.0409	0.000262798
16.0406	0.000247864	16.0406	0.000250533	16.0406	0.000334727
16.0403	0.000239192	16.0403	0.000256866	16.0403	0.000406655
16.04	0.000230519	16.04	0.000263199	16.04	0.000371771
16.0397	0.000221847	16.0397	0.000269532	16.0397	0.000336887
16.0394	0.000246076	16.0394	0.000285461	16.0393	0.000361132
16.0391	0.000270305	16.0391	0.000301391	16.039	0.000385376
16.0388	0.000294534	16.0388	0.000279173	16.0387	0.000333326
16.0385	0.000318763	16.0385	0.000256955	16.0384	0.000281276
16.0382	0.000323919	16.0382	0.000253334	16.0381	0.000288354
16.0379	0.000329075	16.0378	0.000249713	16.0378	0.000295432
16.0376	0.000334231	16.0375	0.000246092	16.0375	0.00030251
16.0373	0.000339386	16.0372	0.000242471	16.0372	0.000309588
16.037	0.000304935	16.0369	0.000247419	16.0369	0.000314714
16.0367	0.000270484	16.0366	0.000252366	16.0366	0.00031984
16.0364	0.000236033	16.0363	0.000257313	16.0363	0.000324966
16.036	0.000201581	16.036	0.00026226	16.036	0.000330092
16.0358	0.000198601	16.0357	0.000250041	16.0357	0.000281812
16.0354	0.000195621	16.0354	0.000237822	16.0354	0.000233532
16.0351	0.000192641	16.0351	0.000248491	16.0351	0.000185252
16.0348	0.000189661	16.0348	0.000259161	16.0348	0.000136972
16.0345	0.000223158	16.0345	0.00024271	16.0345	0.000161172
16.0342	0.000256656	16.0342	0.000226259	16.0342	0.000185371
16.0339	0.000244377	16.0339	0.000232696	16.0339	0.000209571
16.0336	0.000232099	16.0336	0.000239134	16.0336	0.000233771
16.0333	0.000232695	16.0333	0.000235557	16.0332	0.00023985
16.033	0.000233291	16.033	0.000231981	16.0329	0.00024593
16.0327	0.000256775	16.0327	0.000228405	16.0326	0.00025201
16.0324	0.000280259	16.0324	0.000224828	16.0323	0.00025809
16.0321	0.000241159	16.0321	0.000215351	16.032	0.000267507
16.0318	0.000202058	16.0317	0.000205874	16.0317	0.000276925
16.0315	0.000162958	16.0314	0.000219285	16.0314	0.000362637
16.0312	0.000123858	16.0311	0.000232696	16.0311	0.000448349
16.0309	0.000123858	16.0308	0.000259459	16.0308	0.00041199
16.0306	0.000123858	16.0305	0.000286221	16.0305	0.000375631
16.0303	0.000169634	16.0302	0.000290095	16.0302	0.000385048
16.0299	0.00021541	16.0299	0.00029397	16.0299	0.000394466
16.0297	0.000245212	16.0296	0.000289142	16.0296	0.00040889
16.0293	0.000275014	16.0293	0.000284314	16.0293	0.000423315
16.029	0.000281928	16.029	0.000279486	16.029	0.000437739
16.0287	0.000288842	16.0287	0.000274658	16.0287	0.000452163
16.0284	0.000302909	16.0284	0.000285566	16.0284	0.000390293
16.0281	0.000316975	16.0281	0.000296473	16.0281	0.000328423
16.0278	0.000285266	16.0278	0.000307381	16.0278	0.000266553
16.0275	0.000253556	16.0275	0.000318288	16.0275	0.000204683
16.0272	0.000254331	16.0272	0.0002992	16.0271	0.000188188
16.0269	0.000255106	16.0269	0.000280112	16.0268	0.000171692
16.0266	0.000255881	16.0266	0.000261023	16.0265	0.000231491
16.0263	0.000256656	16.0263	0.000241935	16.0262	0.00029129
16.026	0.000230728	16.026	0.000230953	16.0259	0.000319617
16.0257	0.0002048	16.0256	0.000219971	16.0256	0.000347944
16.0254	0.000178872	16.0253	0.000231877	16.0253	0.000376271
16.0251	0.000152944	16.025	0.000243783	16.025	0.000404599
16.0248	0.000199853	16.0247	0.000247404	16.0247	0.000393587
16.0245	0.000246761	16.0244	0.000251025	16.0244	0.000382575
16.0241	0.000217377	16.0241	0.000254646	16.0241	0.000371563
16.0238	0.000187992	16.0238	0.000258267	16.0238	0.00036055
16.0235	0.000192939	16.0235	0.000260457	16.0235	0.000402945
16.0232	0.000197886	16.0232	0.000262648	16.0232	0.000445339
16.0229	0.000225721	16.0229	0.000264838	16.0229	0.000487733
16.0226	0.000253556	16.0226	0.000267029	16.0226	0.000530127
16.0223	0.000262437	16.0223	0.000254139	16.0223	0.000487166
16.022	0.000271318	16.022	0.00024125	16.022	0.000444206
16.0217	0.000257311	16.0217	0.00022836	16.0217	0.000401246
16.0214	0.000243304	16.0214	0.000215471	16.0214	0.000358286
16.0211	0.000204979	16.0211	0.000215932	16.021	0.000353472
16.0208	0.000166653	16.0208	0.000216394	16.0207	0.000348659
16.0205	0.000174104	16.0205	0.000216856	16.0204	0.000343846
16.0202	0.000181554	16.0202	0.000217318	16.0201	0.000339033
16.0199	0.000202952	16.0199	0.000228926	16.0198	0.000327544
16.0196	0.00022435	16.0195	0.000240534	16.0195	0.000316055
16.0193	0.00022286	16.0192	0.000252142	16.0192	0.000304567
16.019	0.00022137	16.0189	0.00026375	16.0189	0.000293078
16.0187	0.000206529	16.0186	0.000271067	16.0186	0.000345485
16.0184	0.000191687	16.0183	0.000278383	16.0183	0.000397893
16.018	0.000199734	16.018	0.0002857	16.018	0.000450301
16.0177	0.00020778	16.0177	0.000293016	16.0177	0.000502708
16.0174	0.000205307	16.0174	0.000262424	16.0174	0.000500443
16.0171	0.000202833	16.0171	0.000231832	16.0171	0.000498178
16.0168	0.000124066	16.0168	0.000224128	16.0168	0.000419619
16.0165	4.52992e-05	16.0165	0.000216424	16.0165	0.00034106
16.0162	9.38468e-05	16.0162	0.000225886	16.0162	0.000328304
16.0159	0.000142394	16.0159	0.000235349	16.0159	0.000315549
16.0156	0.000190942	16.0156	0.000244811	16.0156	0.000302793
16.0153	0.00023949	16.0153	0.000254273	16.0153	0.000290038
16.015	0.000208883	16.015	0.00023894	16.0149	0.000317337
16.0147	0.000178276	16.0147	0.000223607	16.0146	0.000344636
16.0144	0.000193445	16.0144	0.000231161	16.0143	0.000371935
16.0141	0.000208615	16.0141	0.000238716	16.014	0.000399234
16.0138	0.000219969	16.0138	0.000251993	16.0137	0.000398877
16.0135	0.000231324	16.0134	0.00026527	16.0134	0.000398519
16.0132	0.000242679	16.0131	0.000255659	16.0131	0.000352385
16.0129	0.000254033	16.0128	0.000246048	16.0128	0.00030625
16.0126	0.000220327	16.0125	0.000247702	16.0125	0.000341298
16.0123	0.000186621	16.0122	0.000249356	16.0122	0.000376346
16.0119	0.000198691	16.0119	0.00025101	16.0119	0.000411394
16.0116	0.00021076	16.0116	0.000252664	16.0116	0.000446441
16.0113	0.000216155	16.0113	0.000275299	16.0113	0.000360372
16.011	0.000221549	16.011	0.000297933	16.011	0.000274302
16.0107	0.000226943	16.0107	0.00029768	16.0107	0.000295045
16.0104	0.000232337	16.0104	0.000297427	16.0104	0.000315787
16.0101	0.000223546	16.0101	0.000294551	16.0101	0.000325801
16.0098	0.000214754	16.0098	0.000291675	16.0098	0.000335814
16.0095	0.000205962	16.0095	0.000288799	16.0095	0.000269534
16.0092	0.000197171	16.0092	0.000285923	16.0092	0.000203253
16.0089	0.000177889	16.0089	0.000268742	16.0088	0.00023997
16.0086	0.000158607	16.0086	0.000251561	16.0085	0.000276686
16.0083	0.000133603	16.0083	0.000257268	16.0082	0.00035918
16.008	0.000108599	16.008	0.000262975	16.0079	0.000441673
16.0077	0.00021979	16.0077	0.000259921	16.0076	0.000482383
16.0074	0.00023943	16.0073	0.000256866	16.0073	0.000523093
16.0071	0.000234274	16.007	0.000253811	16.007	0.000487509
16.0068	0.000229119	16.0067	0.000250756	16.0067	0.000451925
16.0065	0.000221102	16.0064	0.000250563	16.0064	0.000400128
16.0062	0.000213085	16.0061	0.000250369	16.0061	0.000348331
16.0058	0.000262288	16.0058	0.000250175	16.0058	0.000296535
16.0055	0.00021994	16.0055	0.000249982	16.0055	0.000244738
16.0052	0.000188796	16.0052	0.000242039	16.0052	0.000260414
16.0049	0.000249205	16.0049	0.000234097	16.0049	0.00027609
16.0046	0.000252394	16.0046	0.000249043	16.0046	0.000215472
16.0043	0.000255583	16.0043	0.000263989	16.0043	0.000154854
16.004	0.00021681	16.004	0.000278935	16.004	0.000160993
16.0037	0.000178038	16.0037	0.00029388	16.0037	0.000167132
16.0034	0.000185041	16.0034	0.000285938	16.0034	0.000219048
16.0031	0.000192045	16.0031	0.000277996	16.003	0.000270964
16.0028	0.000220029	16.0028	0.000266418	16.0027	0.000294985
16.0025	0.000248013	16.0025	0.000254839	16.0024	0.000319006
16.0022	0.000230221	16.0022	0.000243261	16.0021	0.000343027
16.0019	0.000212429	16.0019	0.000231683	16.0018	0.000367047
16.0016	0.000217526	16.0015	0.000238225	16.0015	0.000351967
16.0013	0.000222622	16.0012	0.000244766	16.0012	0.000336887
16.001	0.000227718	16.0009	0.000251308	16.0009	0.000367584
16.0007	0.000232814	16.0006	0.000257849	16.0006	0.00039828
16.0004	0.000227897	16.0003	0.000266775	16.0003	0.000361743
16.0001	0.000222979	16	0.000275701	16	0.000325205
15.9998	0.000218062	15.9997	0.000261739	15.9997	0.000334444
15.9994	0.000213145	15.9994	0.000247776	15.9994	0.000343682
15.9991	0.000213949	15.9991	0.000233337	15.9991	0.000392976
15.9988	0.000214754	15.9988	0.000218898	15.9988	0.000442269
15.9985	0.000215559	15.9985	0.000204459	15.9985	0.000415268
15.9982	0.000216363	15.9982	0.000190019	15.9982	0.000388267
15.9979	0.000218628	15.9979	0.00019744	15.9979	0.000461641
15.9976	0.000220893	15.9976	0.000204861	15.9976	0.000535014
15.9973	0.000223158	15.9973	0.000212282	15.9972	0.000501576
15.997	0.000225423	15.997	0.000219702	15.9969	0.000468137
15.9967	0.000235317	15.9967	0.000227123	15.9966	0.000385108
15.9964	0.000245212	15.9964	0.000234544	15.9963	0.000302078
15.9961	0.00015211	15.9961	0.000241965	15.996	0.00032586
15.9958	0.00015056	15.9957	0.000249386	15.9957	0.000349643
15.9955	0.000218271	15.9954	0.000250727	15.9954	0.000314774
15.9952	0.000194429	15.9951	0.000252068	15.9951	0.000279905
15.9949	0.000151514	15.9948	0.000253409	15.9948	0.00032133
15.9946	0.000108599	15.9945	0.00025475	15.9945	0.000362756
15.9943	0.00012958	15.9942	0.000247985	15.9942	0.000348868
15.9939	0.00015056	15.9939	0.00024122	15.9939	0.00033498
15.9937	0.000171541	15.9936	0.000234455	15.9936	0.000275315
15.9933	0.000192522	15.9933	0.000227689	15.9933	0.000215651
15.993	0.000229834	15.993	0.000221073	15.993	0.000271024
15.9927	0.000267146	15.9927	0.000214457	15.9927	0.000326397
15.9924	0.000228165	15.9924	0.000230729	15.9924	0.000335993
15.9921	0.000189184	15.9921	0.000247001	15.9921	0.00034559
15.9918	0.000192164	15.9918	0.000256121	15.9917	0.000340881
15.9915	0.000195144	15.9915	0.00026524	15.9915	0.000336172
15.9912	0.000152348	15.9912	0.00027436	15.9911	0.000331463
15.9909	0.000109553	15.9909	0.000283479	15.9908	0.000326754
15.9906	0.000145434	15.9906	0.000265896	15.9905	0.000326099
15.9903	0.000181316	15.9902	0.000248313	15.9902	0.000325443
15.99	0.000211476	15.99	0.000230729	15.9899	0.000279011
15.9897	0.000241635	15.9896	0.000213146	15.9896	0.000232579
15.9894	0.000250814	15.9893	0.000207484	15.9893	0.000246228
15.9891	0.000168441	15.989	0.000201821	15.989	0.000259878
15.9888	0.000131845	15.9887	0.000219047	15.9887	0.000273527
15.9885	0.0001868	15.9884	0.000236273	15.9884	0.000287177
15.9881	0.000201432	15.9881	0.000227853	15.9881	0.000277044
15.9878	0.000216065	15.9878	0.000219434	15.9878	0.000266911
15.9875	0.00023642	15.9875	0.000211015	15.9875	0.000256778
15.9872	0.000256775	15.9872	0.000202596	15.9872	0.000246645
15.9869	0.000300971	15.9869	0.000214204	15.9869	0.000259401
15.9866	0.000345168	15.9866	0.000225812	15.9866	0.000272156
15.9863	0.000282554	15.9863	0.00023742	15.9863	0.000239135
15.986	0.00021994	15.986	0.000249028	15.986	0.000206114
15.9857	0.000199763	15.9857	0.000231787	15.9856	0.000267746
15.9854	0.000179587	15.9854	0.000214547	15.9854	0.000329377
15.9851	0.000205187	15.9851	0.000220194	15.985	0.000345232
15.9848	0.000230787	15.9848	0.000225842	15.9847	0.000361087
15.9845	0.000229685	15.9845	0.000231966	15.9844	0.000360729
15.9842	0.000228582	15.9841	0.00023809	15.9841	0.000360372
15.9839	0.000278977	15.9839	0.000244215	15.9838	0.000314237
15.9836	0.000237821	15.9835	0.000250339	15.9835	0.000268103
15.9833	0.000242559	15.9832	0.00024952	15.9832	0.000306727
15.983	0.000247298	15.9829	0.0002487	15.9829	0.000345351
15.9827	0.000246314	15.9826	0.000247881	15.9826	0.000383975
15.9824	0.000245331	15.9823	0.000247061	15.9823	0.000422599
15.982	0.000251023	15.982	0.000240519	15.982	0.000408771
15.9817	0.000256715	15.9817	0.000233978	15.9817	0.000394943
15.9814	0.000216631	15.9814	0.000227436	15.9814	0.000381114
15.9811	0.000176548	15.9811	0.000220895	15.9811	0.000367286
15.9808	0.000173657	15.9808	0.000225737	15.9808	0.000343682
15.9805	0.000170766	15.9805	0.00023058	15.9805	0.000320079
15.9802	0.000167875	15.9802	0.000235423	15.9802	0.000296475
15.9799	0.000164984	15.9799	0.000240266	15.9799	0.000272872
15.9796	0.000204055	15.9796	0.000255122	15.9795	0.000275017
15.9793	0.000243126	15.9793	0.000269979	15.9793	0.000277163
15.979	0.00023642	15.979	0.000261947	15.9789	0.000233532
15.9787	0.000229715	15.9787	0.000253915	15.9786	0.000189901
15.9784	0.000205664	15.9784	0.000252068	15.9783	0.000202091
15.9781	0.000181614	15.978	0.00025022	15.978	0.00021428
15.9778	0.000163286	15.9778	0.000248372	15.9777	0.000226469
15.9775	0.000144957	15.9774	0.000246525	15.9774	0.000238658
15.9772	0.000135212	15.9771	0.000244677	15.9771	0.000228913
15.9769	0.000217019	15.9768	0.000242829	15.9768	0.000219167
15.9766	0.000228254	15.9765	0.000240981	15.9765	0.000209422
15.9763	0.000147938	15.9762	0.000239134	15.9762	0.000199677
15.9759	5.18855e-05	15.9759	0.000223279	15.9759	0.000241668
15.9756	4.73853e-05	15.9756	0.000207424	15.9756	0.00028366
15.9753	9.24759e-05	15.9753	0.000214457	15.9753	0.000325652
15.975	0.000137566	15.975	0.000221491	15.975	0.000367643
15.9747	0.000160723	15.9747	0.000230431	15.9747	0.000367673
15.9744	0.000183879	15.9744	0.000239372	15.9744	0.000367703
15.9741	0.000161259	15.9741	0.000248313	15.9741	0.00041351
15.9738	0.000138639	15.9738	0.000257253	15.9738	0.000459316
15.9735	0.000157027	15.9735	0.000250101	15.9734	0.000406774
15.9732	0.000175415	15.9732	0.000242948	15.9731	0.000354232
15.9729	0.000245301	15.9729	0.000258684	15.9728	0.000347467
15.9726	0.000223635	15.9726	0.000274419	15.9725	0.000340702
15.9723	0.000241069	15.9723	0.0002563	15.9722	0.00034252
15.972	0.000258503	15.9719	0.00023818	15.9719	0.000344338
15.9717	0.000275938	15.9716	0.000242948	15.9716	0.000346156
15.9714	0.00020182	15.9713	0.000247717	15.9713	0.000347974
15.9711	0.000232129	15.971	0.000238359	15.971	0.000296863
15.9708	0.000262437	15.9707	0.000229001	15.9707	0.000245751
15.9705	0.00024697	15.9704	0.000242531	15.9704	0.000270934
15.9702	0.000231503	15.9701	0.000256061	15.9701	0.000296118
15.9698	0.000224618	15.9698	0.000244796	15.9698	0.000312717
15.9695	0.000309286	15.9695	0.000233531	15.9695	0.000329317
15.9692	0.00029668	15.9692	0.000222265	15.9692	0.000345917
15.9689	0.000284074	15.9689	0.000211	15.9689	0.000362517
15.9686	0.000281034	15.9686	0.000216439	15.9686	0.000345709
15.9683	0.000277994	15.9683	0.000221878	15.9683	0.0003289
15.968	0.000274954	15.968	0.000227317	15.968	0.000403645
15.9677	0.000271914	15.9677	0.000232756	15.9677	0.000325801
15.9674	0.000231682	15.9674	0.000235334	15.9673	0.000253679
15.9671	0.000191449	15.9671	0.000237912	15.967	0.00027311
15.9668	0.000151216	15.9668	0.00024049	15.9667	0.0003078
15.9665	0.000110983	15.9665	0.000243067	15.9664	0.00034249
15.9662	0.000145136	15.9662	0.000248268	15.9661	0.00030184
15.9659	0.000179289	15.9658	0.000253468	15.9658	0.000261189
15.9656	0.000213443	15.9655	0.000258669	15.9655	0.000266315
15.9653	0.000247596	15.9652	0.000263869	15.9652	0.000271441
15.965	0.000195919	15.9649	0.000257626	15.9649	0.000271799
15.9647	0.000144242	15.9646	0.000251382	15.9646	0.000272156
15.9644	0.000132619	15.9643	0.000268027	15.9643	0.000318291
15.9641	0.000120997	15.964	0.000284671	15.964	0.000364425
15.9637	0.000199257	15.9637	0.000292733	15.9637	0.000359776
15.9634	0.000185965	15.9634	0.000300794	15.9634	0.000355126
15.9631	0.000178395	15.9631	0.000285968	15.9631	0.000350477
15.9628	0.000170826	15.9628	0.000271141	15.9628	0.000345828
15.9625	0.000169932	15.9625	0.000266328	15.9625	0.000294449
15.9622	0.000169038	15.9622	0.000261515	15.9622	0.000243069
15.9619	0.000168143	15.9619	0.000256702	15.9619	0.000237466
15.9616	0.000167249	15.9616	0.000251889	15.9616	0.000231863
15.9613	0.000200211	15.9613	0.000234499	15.9612	0.000243427
15.961	0.000233172	15.961	0.00021711	15.9609	0.00025499
15.9607	0.000189839	15.9607	0.000222608	15.9606	0.00031233
15.9604	0.000146507	15.9604	0.000228107	15.9603	0.00036967
15.9601	0.000151812	15.9601	0.000228837	15.96	0.000333549
15.9598	0.000157117	15.9597	0.000229567	15.9597	0.000297429
15.9595	0.000213919	15.9594	0.000250324	15.9594	0.000343325
15.9592	0.00017917	15.9591	0.000271082	15.9591	0.000389221
15.9589	0.00017771	15.9588	0.000289663	15.9588	0.00028214
15.9586	0.00017625	15.9585	0.000262469	15.9585	0.000266613
15.9582	0.000174789	15.9582	0.000261023	15.9582	0.000392231
15.958	0.000173329	15.9579	0.000259578	15.9579	0.000365259
15.9576	0.000128954	15.9576	0.000267669	15.9576	0.000288697
15.9573	0.00017613	15.9573	0.000275761	15.9573	0.000212134
15.957	0.000217585	15.957	0.000283852	15.957	0.000263365
15.9567	0.00025904	15.9567	0.000291943	15.9567	0.000314595
15.9564	0.000244467	15.9564	0.000275656	15.9564	0.000300022
15.9561	0.000229893	15.9561	0.000259369	15.9561	0.000285448
15.9558	0.00021532	15.9558	0.000265971	15.9558	0.000316651
15.9555	0.000200747	15.9555	0.000272572	15.9555	0.000347855
15.9552	0.000211923	15.9552	0.000256285	15.9551	0.000333281
15.9549	0.000223099	15.9549	0.000239998	15.9548	0.000318708
15.9546	0.000188498	15.9546	0.000246599	15.9545	0.000380429
15.9543	0.000153898	15.9543	0.0002532	15.9542	0.00044215
15.954	0.000182091	15.954	0.000258192	15.9539	0.000388833
15.9537	0.000210284	15.9536	0.000263184	15.9536	0.000335516
15.9534	0.0001927	15.9533	0.000268176	15.9533	0.000327976
15.9531	0.000175117	15.953	0.000273168	15.953	0.000320436
15.9528	0.00014609	15.9527	0.00026004	15.9527	0.000379654
15.9525	0.000117063	15.9524	0.000246912	15.9524	0.000438871
15.9521	8.80354e-05	15.9521	0.000210896	15.9521	0.000452312
15.9519	5.90082e-05	15.9518	0.00017488	15.9518	0.000465753
15.9515	8.60089e-05	15.9515	0.000191375	15.9515	0.000468704
15.9512	0.00011301	15.9512	0.000207871	15.9512	0.000471654
15.9509	0.000134288	15.9509	0.000224367	15.9509	0.000428828
15.9506	0.000155567	15.9506	0.000240862	15.9506	0.000386002
15.9503	0.000212131	15.9503	0.000234946	15.9503	0.000324102
15.95	0.000177144	15.95	0.000229031	15.95	0.000262202
15.9497	0.000147878	15.9497	0.000223115	15.9497	0.000200303
15.9494	0.000118612	15.9494	0.000217199	15.9494	0.000138403
15.9491	0.000107586	15.9491	0.000219747	15.949	0.000168026
15.9488	9.65588e-05	15.9488	0.000222295	15.9487	0.00019765
15.9485	7.981e-05	15.9485	0.000224843	15.9484	0.000227274
15.9482	6.30612e-05	15.9482	0.000227391	15.9481	0.000256897
15.9479	0.000142633	15.9479	0.000234231	15.9478	0.000349464
15.9476	0.000130652	15.9475	0.000241071	15.9475	0.000442031
15.9473	0.000118672	15.9472	0.00024791	15.9472	0.000366749
15.947	0.000198244	15.9469	0.00025475	15.9469	0.000291468
15.9467	0.000179349	15.9466	0.000255152	15.9466	0.00025195
15.9464	0.000160455	15.9463	0.000255555	15.9463	0.000212432
15.946	9.00619e-05	15.946	0.000233069	15.946	0.000218691
15.9458	0.000111221	15.9457	0.000210583	15.9457	0.000224949
15.9454	0.000169574	15.9454	0.000219568	15.9454	0.000259818
15.9451	0.000136374	15.9451	0.000228554	15.9451	0.000294687
15.9448	0.000103175	15.9448	0.000237539	15.9448	0.000329556
15.9445	0.000161527	15.9445	0.000246525	15.9445	0.000364425
15.9442	0.000232903	15.9442	0.000254273	15.9442	0.000318291
15.9439	0.000212727	15.9439	0.000262022	15.9439	0.000272156
15.9436	0.000152497	15.9436	0.000231623	15.9436	0.000226022
15.9433	0.000183819	15.9433	0.000201225	15.9432	0.000179888
15.943	0.00018367	15.943	0.00022757	15.9429	0.000259639
15.9427	0.000183521	15.9427	0.000253915	15.9426	0.000339391
15.9424	0.000189094	15.9423	0.000257373	15.9423	0.000342848
15.9421	0.000194667	15.9421	0.00026083	15.942	0.000346305
15.9418	0.000192849	15.9417	0.000240922	15.9417	0.000324251
15.9415	0.000191031	15.9414	0.000221014	15.9414	0.000302197
15.9412	0.000189214	15.9411	0.000198245	15.9411	0.00032592
15.9409	0.000187396	15.9408	0.000221252	15.9408	0.000349643
15.9406	0.000199883	15.9405	0.000252843	15.9405	0.000314237
15.9403	0.00021237	15.9402	0.000284433	15.9402	0.000278832
15.9399	0.000179081	15.9399	0.000265479	15.9399	0.000289203
15.9396	0.000145792	15.9396	0.000246525	15.9396	0.000299575
15.9393	0.000184713	15.9393	0.000235975	15.9393	0.000309707
15.939	0.000223635	15.939	0.000225425	15.939	0.00031984
15.9387	0.000256835	15.9387	0.000240624	15.9387	0.000284197
15.9384	0.000290034	15.9384	0.000255823	15.9384	0.000248553
15.9381	0.000324187	15.9381	0.000249088	15.9381	0.000232936
15.9378	0.000266788	15.9378	0.000288129	15.9377	0.00021732
15.9375	0.000306664	15.9375	0.000278532	15.9375	0.000277998
15.9372	0.000346539	15.9372	0.000268936	15.9371	0.000338675
15.9369	0.000285445	15.9369	0.000247419	15.9368	0.000323774
15.9366	0.00022435	15.9366	0.000225901	15.9365	0.000308873
15.9363	0.000239549	15.9362	0.000227272	15.9362	0.000293972
15.936	0.000254748	15.936	0.000228643	15.9359	0.00027907
15.9357	0.000224171	15.9356	0.000250518	15.9356	0.000288965
15.9354	0.000193594	15.9353	0.000272393	15.9353	0.000298859
15.9351	0.000163017	15.935	0.000256121	15.935	0.000308754
15.9348	0.000132441	15.9347	0.000239849	15.9347	0.000318648
15.9345	0.000138222	15.9344	0.000250146	15.9344	0.00033039
15.9342	0.000144004	15.9341	0.000260442	15.9341	0.000342133
15.9338	0.000149785	15.9338	0.000270739	15.9338	0.000247063
15.9335	0.000155567	15.9335	0.000281036	15.9335	0.000151993
15.9332	0.000119387	15.9332	0.000275597	15.9332	0.000189484
15.9329	8.32075e-05	15.9329	0.000270158	15.9329	0.000226976
15.9326	9.28037e-05	15.9326	0.000264719	15.9326	0.000264467
15.9323	0.0001024	15.9323	0.00025928	15.9323	0.000301959
15.932	9.94794e-05	15.932	0.000248119	15.932	0.000277223
15.9317	9.65588e-05	15.9317	0.000236958	15.9316	0.000252487
15.9314	8.79162e-05	15.9314	0.000225797	15.9314	0.000227751
15.9311	0.000170826	15.9311	0.000214636	15.931	0.000203015
15.9308	0.000203191	15.9308	0.000216827	15.9307	0.000212611
15.9305	0.000235556	15.9305	0.000219017	15.9304	0.000222207
15.9302	0.000267921	15.9301	0.000221207	15.9301	0.000231804
15.9299	0.000300286	15.9299	0.000223398	15.9298	0.0002414
15.9296	0.000275252	15.9295	0.00021933	15.9295	0.000258268
15.9293	0.000158666	15.9292	0.000215262	15.9292	0.000275137
15.929	0.000169872	15.9289	0.000211194	15.9289	0.000292005
15.9287	0.000181078	15.9286	0.000207126	15.9286	0.000308873
15.9284	0.000162243	15.9283	0.000212595	15.9283	0.000325741
15.9281	0.000143408	15.928	0.000218063	15.928	0.000342609
15.9277	0.000147461	15.9277	0.000223532	15.9277	0.000359478
15.9274	0.000151514	15.9274	0.000229001	15.9274	0.000376346
15.9271	0.000187038	15.9271	0.000230774	15.9271	0.000375571
15.9268	0.000222562	15.9268	0.000232547	15.9268	0.000374796
15.9265	0.00021231	15.9265	0.00023432	15.9265	0.000374021
15.9262	0.000202058	15.9262	0.000236094	15.9262	0.000373246
15.9259	0.000177024	15.9259	0.000265523	15.9259	0.000435414
15.9256	0.000151991	15.9256	0.000294953	15.9255	0.000497582
15.9253	0.000172733	15.9253	0.000270977	15.9252	0.00042242
15.925	0.000193475	15.925	0.000247001	15.9249	0.000347259
15.9247	0.000164627	15.9247	0.000274807	15.9246	0.000305893
15.9244	0.000135778	15.9244	0.000302612	15.9243	0.000264527
15.9241	0.000121235	15.924	0.00031802	15.924	0.000299455
15.9238	0.000152468	15.9237	0.000287652	15.9237	0.000334384
15.9235	0.000196098	15.9234	0.000283986	15.9234	0.000289203
15.9232	0.000148176	15.9231	0.00028032	15.9231	0.000244023
15.9229	0.000143169	15.9228	0.000273794	15.9228	0.000244619
15.9226	0.000229715	15.9225	0.000267267	15.9225	0.000245215
15.9223	0.000299571	15.9222	0.000248223	15.9222	0.000275613
15.922	0.000277875	15.9219	0.00022918	15.9219	0.000306012
15.9216	0.000237106	15.9216	0.000210136	15.9216	0.000290634
15.9213	0.000196336	15.9213	0.000191092	15.9213	0.000275256
15.921	0.000217079	15.921	0.000201374	15.921	0.00020075
15.9207	0.000237821	15.9207	0.000211656	15.9207	0.000126243
15.9204	0.000281451	15.9204	0.000221938	15.9204	0.000128031
15.9201	0.000325081	15.9201	0.000232219	15.9201	0.00012982
15.9198	0.000295547	15.9198	0.000240922	15.9198	0.000181601
15.9195	0.000266014	15.9195	0.000249624	15.9194	0.000233383
15.9192	0.00023648	15.9192	0.000266909	15.9191	0.000239389
15.9189	0.000206946	15.9189	0.000284195	15.9188	0.000245394
15.9186	0.000172644	15.9186	0.000290513	15.9185	0.000217066
15.9183	0.000138341	15.9183	0.000251054	15.9182	0.000188739
15.918	0.000126927	15.9179	0.000234484	15.9179	0.000206189
15.9177	0.000115513	15.9176	0.000263691	15.9176	0.000223638
15.9174	0.000171094	15.9173	0.000257551	15.9173	0.000283526
15.9171	0.000226675	15.917	0.000251412	15.917	0.000343414
15.9168	0.000205962	15.9167	0.000259578	15.9167	0.000327008
15.9165	0.00018525	15.9164	0.000267744	15.9164	0.000310602
15.9162	0.00021079	15.9161	0.000260174	15.9161	0.000300871
15.9159	0.000236331	15.9158	0.000252604	15.9158	0.000291141
15.9155	0.000216095	15.9155	0.000265062	15.9155	0.00028141
15.9152	0.000195859	15.9152	0.000277519	15.9152	0.000271679
15.9149	0.000221877	15.9149	0.000304714	15.9149	0.000257002
15.9146	0.000247894	15.9146	0.000286132	15.9146	0.000242324
15.9143	0.000197618	15.9143	0.000281855	15.9143	0.000273423
15.914	0.000147342	15.914	0.000277578	15.914	0.000304522
15.9137	0.000161438	15.9137	0.000280216	15.9137	0.000283168
15.9134	0.000175534	15.9134	0.000282854	15.9133	0.000261815
15.9131	0.000143855	15.9131	0.000262603	15.913	0.000240461
15.9128	0.000112175	15.9128	0.000242352	15.9127	0.000219108
15.9125	0.00015512	15.9125	0.000222638	15.9124	0.00025116
15.9122	0.000198065	15.9122	0.000202924	15.9121	0.000283213
15.9119	0.000218122	15.9118	0.000221356	15.9118	0.000315266
15.9116	0.000238178	15.9115	0.000239789	15.9115	0.000347318
15.9113	0.000218658	15.9112	0.000255361	15.9112	0.000325011
15.911	0.000199138	15.9109	0.000270933	15.9109	0.000302704
15.9107	0.000225393	15.9106	0.000263616	15.9106	0.000356691
15.9103	0.000251649	15.9103	0.0002563	15.9103	0.000410678
15.9101	0.000238536	15.91	0.000237226	15.91	0.0003531
15.9097	0.000225423	15.9097	0.000218153	15.9097	0.000295521
15.9094	0.000258086	15.9094	0.000221967	15.9094	0.000237943
15.9091	0.000290749	15.9091	0.000225782	15.9091	0.000180365
15.9088	0.000260947	15.9088	0.000237703	15.9088	0.000237228
15.9085	0.000231145	15.9085	0.000249624	15.9085	0.000294091
15.9082	0.000224231	15.9082	0.000235796	15.9082	0.000244142
15.9079	0.000217317	15.9079	0.000221967	15.9078	0.000194193
15.9076	0.000225542	15.9076	0.00025022	15.9076	0.000193359
15.9073	0.000233768	15.9073	0.000232696	15.9072	0.000192524
15.907	0.000241993	15.907	0.000240922	15.9069	0.00019169
15.9067	0.000250218	15.9067	0.000249147	15.9066	0.000190855
15.9064	0.000265596	15.9063	0.000232339	15.9063	0.000265361
15.9061	0.000280974	15.9061	0.00021553	15.906	0.000339868
15.9058	0.000296352	15.9057	0.000236869	15.9057	0.000307562
15.9055	0.00031173	15.9054	0.000258207	15.9054	0.000275256
15.9052	0.000300048	15.9051	0.000245332	15.9051	0.000314714
15.9049	0.000288365	15.9048	0.000232458	15.9048	0.000354173
15.9046	0.000276683	15.9045	0.000231027	15.9045	0.000317337
15.9042	0.000265	15.9042	0.000229597	15.9042	0.000280501
15.904	0.000265716	15.9039	0.000229835	15.9039	0.000224592
15.9036	0.000266431	15.9036	0.000230074	15.9036	0.000168682
15.9033	0.000318644	15.9033	0.000230312	15.9033	0.000158549
15.903	0.000279305	15.903	0.00023055	15.903	0.000148416
15.9027	0.000175713	15.9027	0.000241637	15.9027	0.000235082
15.9024	7.21211e-05	15.9024	0.000252723	15.9024	0.000321748
15.9021	1.52587e-05	15.9021	0.00026381	15.9021	0.000362637
15.9018	4.99483e-05	15.9018	0.000274896	15.9017	0.000403526
15.9015	0.000139951	15.9015	0.000289559	15.9015	0.000362398
15.9012	0.000184177	15.9012	0.000304222	15.9011	0.000321271
15.9009	0.00018072	15.9009	0.000277877	15.9008	0.000234367
15.9006	0.000177263	15.9006	0.000251531	15.9005	0.000147463
15.9003	0.000233976	15.9002	0.000280901	15.9002	0.000186757
15.9	0.000244914	15.9	0.000264495	15.8999	0.000226052
15.8997	0.00015667	15.8996	0.000262394	15.8996	0.00021957
15.8994	0.000159978	15.8993	0.000260293	15.8993	0.000213088
15.8991	0.000145643	15.899	0.000255093	15.899	0.000220911
15.8988	0.000177084	15.8987	0.000249892	15.8987	0.000228734
15.8985	0.00016561	15.8984	0.000221804	15.8984	0.000312852
15.8981	0.000154136	15.8981	0.000193715	15.8981	0.000396969
15.8979	0.000178902	15.8978	0.000203535	15.8978	0.000391202
15.8975	0.000203668	15.8975	0.000213355	15.8975	0.000385436
15.8972	0.000228433	15.8972	0.000223174	15.8972	0.000379669
15.8969	0.000253199	15.8969	0.000232994	15.8969	0.000373902
15.8966	0.000242202	15.8966	0.000232801	15.8966	0.000395792
15.8963	0.000231205	15.8963	0.000232607	15.8963	0.000417682
15.896	0.000220208	15.896	0.000255301	15.896	0.000393795
15.8957	0.000209211	15.8957	0.000277996	15.8956	0.000369908
15.8954	0.00019124	15.8954	0.000282406	15.8954	0.000390845
15.8951	0.000173269	15.8951	0.000286817	15.895	0.000411781
15.8948	0.000161021	15.8948	0.00026834	15.8947	0.000386941
15.8945	0.000148772	15.8945	0.000249862	15.8944	0.0003621
15.8942	0.000106006	15.8941	0.000250697	15.8941	0.000310557
15.8939	0.000154792	15.8938	0.000251531	15.8938	0.000259013
15.8936	0.000217883	15.8935	0.000252366	15.8935	0.00020747
15.8933	0.000235198	15.8932	0.0002532	15.8932	0.000155927
15.893	0.000255374	15.8929	0.000246167	15.8929	0.000199036
15.8927	0.000183998	15.8926	0.000239134	15.8926	0.000242145
15.8924	0.000161259	15.8923	0.000220656	15.8923	0.000285255
15.892	0.00013852	15.892	0.000202179	15.892	0.000328364
15.8917	0.000139623	15.8917	0.000218749	15.8917	0.000291364
15.8914	0.000140726	15.8914	0.000235319	15.8914	0.000254364
15.8911	0.000187604	15.8911	0.000229001	15.8911	0.000263141
15.8908	0.000234483	15.8908	0.000222683	15.8908	0.000271918
15.8905	0.000200419	15.8905	0.000235572	15.8905	0.000327053
15.8902	0.000166355	15.8902	0.000248462	15.8902	0.000382187
15.8899	0.000172346	15.8899	0.000238463	15.8898	0.000361027
15.8896	0.000178336	15.8896	0.000228464	15.8895	0.000339868
15.8893	0.00022438	15.8893	0.000229194	15.8892	0.000385465
15.889	0.000178872	15.889	0.000229925	15.8889	0.000431063
15.8887	0.000184862	15.8887	0.00024496	15.8886	0.000369849
15.8884	0.000190853	15.8884	0.000214219	15.8883	0.000308635
15.8881	0.000193743	15.888	0.00021781	15.888	0.000358047
15.8878	0.000196634	15.8877	0.000221401	15.8877	0.00040746
15.8875	0.000205247	15.8874	0.00021927	15.8874	0.000380578
15.8872	0.00021386	15.8871	0.000262916	15.8871	0.000353696
15.8869	0.000121384	15.8868	0.000250056	15.8868	0.00038022
15.8866	0.00012046	15.8865	0.000237196	15.8865	0.000406744
15.8863	0.000144332	15.8862	0.000227198	15.8862	0.000387492
15.8859	0.000168203	15.8859	0.000217199	15.8859	0.00036824
15.8856	0.000245659	15.8856	0.000230103	15.8856	0.000356199
15.8853	0.000323114	15.8853	0.000243008	15.8853	0.000344159
15.885	0.000293759	15.885	0.000281661	15.885	0.000377896
15.8847	0.000264404	15.8847	0.000274539	15.8847	0.000411632
15.8844	0.000214545	15.8844	0.00027743	15.8844	0.000402453
15.8841	0.000164686	15.8841	0.00028032	15.8841	0.000393274
15.8838	0.000137716	15.8838	0.00028035	15.8837	0.000384094
15.8835	0.000110745	15.8835	0.00028038	15.8834	0.000374915
15.8832	0.000151246	15.8832	0.000258237	15.8831	0.000385525
15.8829	0.000191747	15.8829	0.000236094	15.8828	0.000396135
15.8826	0.000232248	15.8826	0.000236839	15.8825	0.000360968
15.8823	0.000272749	15.8823	0.000237584	15.8822	0.000325801
15.882	0.000249831	15.8819	0.000236422	15.8819	0.00035453
15.8817	0.000226913	15.8816	0.000235259	15.8816	0.00038326
15.8814	0.000203995	15.8813	0.000234097	15.8813	0.000335695
15.8811	0.000181078	15.881	0.000232935	15.881	0.00028813
15.8808	0.000150575	15.8807	0.00024645	15.8807	0.000321688
15.8805	0.000120073	15.8804	0.000259965	15.8804	0.000355246
15.8802	8.95702e-05	15.8801	0.000235334	15.8801	0.000312509
15.8798	5.90678e-05	15.8798	0.000210702	15.8798	0.000269772
15.8795	5.57448e-05	15.8795	0.000223502	15.8795	0.000269951
15.8792	5.24219e-05	15.8792	0.000236302	15.8792	0.00027013
15.8789	2.6211e-05	15.8789	0.000237658	15.8789	0.000270309
15.8786	0	15.8786	0.000239014	15.8786	0.000270487
15.8783	6.34338e-05	15.8783	0.000249609	15.8783	0.000345292
15.878	0.000126868	15.878	0.000260204	15.878	0.000420096
15.8777	0.000114008	15.8777	0.000267937	15.8776	0.000388088
15.8774	0.000101148	15.8774	0.000275671	15.8773	0.00035608
15.8771	0.000135495	15.8771	0.000276491	15.877	0.00037271
15.8768	0.000169842	15.8768	0.000231534	15.8767	0.00038934
15.8765	0.000133618	15.8765	0.000224724	15.8764	0.000329675
15.8762	9.73933e-05	15.8762	0.000263691	15.8761	0.000270011
15.8759	0.000108733	15.8758	0.00026007	15.8758	0.000275494
15.8756	0.000211625	15.8755	0.000256449	15.8755	0.000280978
15.8753	0.00026874	15.8752	0.000255689	15.8752	0.00033796
15.875	0.000234304	15.8749	0.000254929	15.8749	0.000394943
15.8747	0.000202729	15.8746	0.000240817	15.8746	0.000359418
15.8743	0.000171153	15.8743	0.000226706	15.8743	0.000415447
15.8741	0.000179632	15.874	0.000235483	15.874	0.000460031
15.8737	0.000188111	15.8737	0.00024426	15.8737	0.000352027
15.8734	0.000181808	15.8734	0.000248208	15.8734	0.000324609
15.8731	0.000175505	15.8731	0.000252157	15.8731	0.00029719
15.8728	0.000169201	15.8728	0.000256106	15.8728	0.000260235
15.8725	0.000162898	15.8725	0.000260055	15.8725	0.00022328
15.8722	0.000137045	15.8722	0.000253275	15.8722	0.000225426
15.8719	0.000111192	15.8719	0.000246495	15.8719	0.000227572
15.8716	0.000161632	15.8716	0.000262603	15.8715	0.000229718
15.8713	0.000212072	15.8713	0.000278711	15.8712	0.000231863
15.871	0.000186591	15.871	0.000275552	15.8709	0.000267507
15.8707	0.00016111	15.8707	0.000272393	15.8706	0.000303151
15.8704	0.000158517	15.8704	0.000280678	15.8703	0.000430348
15.8701	0.000155925	15.8701	0.000288963	15.87	0.000404956
15.8698	0.000161438	15.8697	0.000272214	15.8697	0.000355722
15.8695	0.000166951	15.8694	0.000255465	15.8694	0.000398042
15.8692	0.000218241	15.8691	0.000261604	15.8691	0.000476601
15.8689	0.00026953	15.8688	0.000267744	15.8688	0.000463608
15.8686	0.000219731	15.8685	0.000272453	15.8685	0.000449183
15.8682	0.000169932	15.8682	0.000277161	15.8682	0.000434759
15.868	0.000120132	15.8679	0.000258982	15.8679	0.000414612
15.8676	7.0333e-05	15.8676	0.000240802	15.8676	0.000394466
15.8673	0.000113993	15.8673	0.000249088	15.8673	0.000439169
15.867	0.000157653	15.867	0.000257373	15.867	0.000483873
15.8667	0.000155537	15.8667	0.000254214	15.8667	0.000452283
15.8664	0.000153421	15.8664	0.000251054	15.8664	0.000420692
15.8661	0.0001657	15.8661	0.000251323	15.8661	0.000357749
15.8658	0.000177978	15.8658	0.000251591	15.8658	0.000294806
15.8655	0.000190257	15.8655	0.000251859	15.8654	0.000231863
15.8652	0.000202535	15.8652	0.000252127	15.8651	0.000168921
15.8649	0.000170945	15.8649	0.000243813	15.8648	0.000193716
15.8646	0.000139355	15.8646	0.000235498	15.8645	0.000218512
15.8643	0.000214575	15.8643	0.000238627	15.8642	0.000243308
15.864	0.000289796	15.864	0.000241756	15.8639	0.000268103
15.8637	0.000270245	15.8636	0.000247091	15.8636	0.000325801
15.8634	0.000250695	15.8633	0.000252425	15.8633	0.000383498
15.8631	0.000231145	15.863	0.000260621	15.863	0.000395419
15.8628	0.000211595	15.8627	0.00022304	15.8627	0.00040734
15.8625	0.000151037	15.8624	0.000219792	15.8624	0.00034106
15.8621	9.04792e-05	15.8621	0.000216543	15.8621	0.000274779
15.8618	0.00013101	15.8618	0.000221878	15.8618	0.000345828
15.8615	0.000171541	15.8615	0.000227213	15.8615	0.000416877
15.8612	0.00016184	15.8612	0.000247568	15.8612	0.00038326
15.8609	6.05877e-05	15.8609	0.000267923	15.8609	0.000349643
15.8606	6.04238e-05	15.8606	0.000265389	15.8606	0.000316026
15.8603	0.000151812	15.8603	0.000262856	15.8603	0.000282408
15.86	0.000188841	15.86	0.000260561	15.8599	0.000299336
15.8597	0.000134318	15.8597	0.000258267	15.8597	0.000316264
15.8594	0.000131293	15.8594	0.000255972	15.8593	0.000333192
15.8591	0.000128268	15.8591	0.000253677	15.859	0.00035012
15.8588	0.000154211	15.8588	0.000243097	15.8587	0.000338437
15.8585	8.86017e-05	15.8584	0.000232517	15.8584	0.000326754
15.8582	9.92857e-05	15.8582	0.000221938	15.8581	0.000320794
15.8579	0.000201522	15.8578	0.000211358	15.8578	0.000314833
15.8576	0.000162615	15.8575	0.000223189	15.8575	0.00030029
15.8573	0.000123709	15.8572	0.000235021	15.8572	0.000377299
15.857	0.000113412	15.8569	0.000223964	15.8569	0.000442865
15.8567	0.000103115	15.8566	0.000212908	15.8566	0.000355842
15.8564	0.00015436	15.8563	0.000227511	15.8563	0.000347199
15.856	0.000205605	15.856	0.000242114	15.856	0.000338556
15.8557	0.000233961	15.8557	0.000256717	15.8557	0.000320377
15.8554	0.000262318	15.8554	0.00027132	15.8554	0.000302197
15.8551	0.000282569	15.8551	0.00028783	15.8551	0.000420394
15.8548	0.000302819	15.8548	0.000304341	15.8548	0.000538591
15.8545	0.00026585	15.8545	0.000297963	15.8545	0.00048894
15.8542	0.000320432	15.8542	0.000291586	15.8542	0.000439289
15.8539	0.000333053	15.8539	0.000284195	15.8538	0.000351967
15.8536	0.000254123	15.8536	0.000276804	15.8536	0.000264646
15.8533	0.000215246	15.8533	0.000269413	15.8532	0.000253619
15.853	0.000176369	15.853	0.000262022	15.8529	0.000395181
15.8527	0.000135108	15.8527	0.000257492	15.8526	0.00044519
15.8524	0.000185399	15.8523	0.000252962	15.8523	0.000403645
15.8521	0.000229968	15.8521	0.000248432	15.852	0.00032586
15.8518	0.000274537	15.8517	0.000243902	15.8517	0.000339629
15.8515	0.000336615	15.8514	0.000222787	15.8514	0.000337007
15.8512	0.000398693	15.8511	0.000201672	15.8511	0.000334384
15.8509	0.000384477	15.8508	0.000203445	15.8508	0.000291707
15.8506	0.000370261	15.8505	0.000205219	15.8505	0.00024903
15.8503	0.000287382	15.8502	0.000195071	15.8502	0.000263573
15.8499	0.000204502	15.8499	0.000184923	15.8499	0.000278117
15.8496	0.000228433	15.8496	0.000212922	15.8496	0.00029266
15.8493	0.000252364	15.8493	0.000240922	15.8493	0.000307204
15.849	0.000279752	15.849	0.000228569	15.849	0.000315072
15.8487	0.00030714	15.8487	0.000216216	15.8487	0.00032294
15.8484	0.000258235	15.8484	0.000226751	15.8484	0.000330808
15.8481	0.00020933	15.8481	0.000237286	15.8481	0.000338675
15.8478	0.000262944	15.8478	0.000238761	15.8477	0.000366571
15.8475	0.000316558	15.8475	0.000240236	15.8475	0.000394466
15.8472	0.000263361	15.8472	0.000241711	15.8471	0.00043762
15.8469	0.000210164	15.8469	0.000243187	15.8468	0.000389221
15.8466	0.000195472	15.8466	0.000224396	15.8465	0.000308337
15.8463	0.00018078	15.8462	0.000205606	15.8462	0.000380041
15.846	0.000143199	15.8459	0.000209704	15.8459	0.000360193
15.8457	0.000105619	15.8456	0.000213802	15.8456	0.000340344
15.8454	0.000130503	15.8453	0.000225529	15.8453	0.000301422
15.8451	0.000155388	15.845	0.000237256	15.845	0.0002625
15.8448	0.000180273	15.8447	0.0002404	15.8447	0.000269355
15.8445	0.000205158	15.8444	0.000243544	15.8444	0.000276209
15.8442	0.000160782	15.8441	0.000217363	15.8441	0.000243486
15.8438	0.000116407	15.8438	0.000236958	15.8438	0.000210763
15.8435	0.000178842	15.8435	0.000242248	15.8435	0.00017804
15.8432	0.000241278	15.8432	0.000247538	15.8432	0.000145317
15.8429	0.000184505	15.8429	0.000242099	15.8429	0.000180305
15.8426	0.000127732	15.8426	0.00023666	15.8426	0.000215293
15.8423	0.000147252	15.8423	0.000254109	15.8423	0.000250281
15.842	0.000166773	15.842	0.000271558	15.842	0.000285269
15.8417	0.0002048	15.8417	0.000256449	15.8416	0.000286402
15.8414	0.000242828	15.8414	0.000241339	15.8413	0.000287534
15.8411	0.000204562	15.8411	0.000237673	15.841	0.000288667
15.8408	0.000166296	15.8408	0.000234008	15.8407	0.000289799
15.8405	0.000146626	15.8405	0.000247508	15.8404	0.000280441
15.8402	0.000126957	15.8401	0.000261008	15.8401	0.000271083
15.8399	0.000130176	15.8398	0.000236362	15.8398	0.000276984
15.8396	0.000133394	15.8395	0.000211715	15.8395	0.000374438
15.8393	0.000133752	15.8392	0.000214129	15.8392	0.000427546
15.839	0.000134109	15.8389	0.000216543	15.8389	0.000328066
15.8387	0.000180243	15.8386	0.000201791	15.8386	0.000320138
15.8384	0.000226377	15.8383	0.000232815	15.8383	0.000312211
15.8381	0.000221012	15.838	0.000253588	15.838	0.000284256
15.8377	0.000215648	15.8377	0.000228584	15.8377	0.000256301
15.8374	0.000233172	15.8374	0.00023219	15.8374	0.000335159
15.8371	0.000250695	15.8371	0.000235796	15.8371	0.000414016
15.8368	0.000246046	15.8368	0.000247866	15.8368	0.000428619
15.8365	0.000241397	15.8365	0.000259936	15.8365	0.000443223
15.8362	0.000190972	15.8362	0.000249117	15.8362	0.000381531
15.8359	0.000140547	15.8359	0.000238299	15.8359	0.00031984
15.8356	0.00011301	15.8356	0.000253945	15.8355	0.000384989
15.8353	8.54724e-05	15.8353	0.000269591	15.8352	0.000450137
15.835	8.08233e-05	15.835	0.00026235	15.8349	0.000438991
15.8347	7.61742e-05	15.8347	0.000255108	15.8346	0.000427845
15.8344	0.000134467	15.8344	0.000240832	15.8343	0.000389995
15.8341	0.00019276	15.834	0.000226557	15.834	0.000352146
15.8338	0.000205277	15.8337	0.000223726	15.8337	0.000314297
15.8335	0.000217794	15.8334	0.000220895	15.8334	0.000276448
15.8332	0.000225542	15.8331	0.000255733	15.8331	0.000303449
15.8329	0.000233291	15.8328	0.000290572	15.8328	0.00033045
15.8326	0.000218151	15.8325	0.000287264	15.8325	0.000357451
15.8323	0.000203012	15.8322	0.000283956	15.8322	0.000384452
15.832	0.000152527	15.8319	0.000284552	15.8319	0.000321748
15.8316	0.000102042	15.8316	0.000285148	15.8316	0.000259043
15.8313	0.000127851	15.8313	0.000271439	15.8313	0.000272633
15.831	0.00015366	15.831	0.00025773	15.831	0.000286223
15.8307	0.000195204	15.8307	0.000273823	15.8307	0.000333192
15.8304	0.000236748	15.8304	0.00024414	15.8304	0.000380161
15.8301	0.000232516	15.8301	0.000240206	15.83	0.000314595
15.8298	0.000228284	15.8298	0.000236273	15.8298	0.00024903
15.8295	0.000248371	15.8295	0.000246763	15.8294	0.000355603
15.8292	0.000268457	15.8292	0.000257253	15.8291	0.000370624
15.8289	0.000288544	15.8289	0.000267744	15.8288	0.000299813
15.8286	0.000308631	15.8285	0.000278234	15.8285	0.000381591
15.8283	0.000266729	15.8283	0.000288248	15.8282	0.000389936
15.828	0.000224827	15.8279	0.000298261	15.8279	0.000306727
15.8277	0.000228701	15.8276	0.000285387	15.8276	0.000284554
15.8274	0.000232576	15.8273	0.000272512	15.8273	0.000262381
15.8271	0.000276444	15.827	0.000269115	15.827	0.000268222
15.8268	0.000320313	15.8267	0.000265717	15.8267	0.000274064
15.8264	0.000257371	15.8264	0.00026232	15.8264	0.000346663
15.8262	0.000194429	15.8261	0.000258922	15.8261	0.000419261
15.8258	0.000172018	15.8258	0.000258386	15.8258	0.000411751
15.8255	0.000149607	15.8255	0.000257849	15.8255	0.000251652
15.8252	0.000203489	15.8252	0.000257313	15.8252	0.000253679
15.8249	0.000257371	15.8249	0.000256777	15.8249	0.000255705
15.8246	0.00025594	15.8246	0.00026673	15.8246	0.000254394
15.8243	0.00025451	15.8243	0.000276684	15.8243	0.000253083
15.824	0.000275967	15.824	0.00026375	15.8239	0.000261308
15.8237	0.000297425	15.8237	0.000250816	15.8237	0.000269534
15.8234	0.000264047	15.8234	0.000250756	15.8233	0.000217677
15.8231	0.000230668	15.8231	0.000250697	15.823	0.00031841
15.8228	0.00019729	15.8228	0.000239193	15.8227	0.000308515
15.8225	0.000163912	15.8224	0.000227689	15.8224	0.000207068
15.8222	0.000184997	15.8222	0.0002314	15.8221	0.000190855
15.8219	0.000206082	15.8218	0.00023511	15.8218	0.000174643
15.8216	0.000150873	15.8215	0.000230238	15.8215	0.000198485
15.8213	9.56647e-05	15.8212	0.000225365	15.8212	0.000222327
15.821	0.000112458	15.8209	0.000222876	15.8209	0.000257613
15.8207	0.000129252	15.8206	0.000266164	15.8206	0.000292899
15.8203	0.000168933	15.8203	0.000260815	15.8203	0.000328185
15.8201	0.000208615	15.82	0.000255465	15.82	0.000363471
15.8197	0.000208242	15.8197	0.000247374	15.8197	0.000325801
15.8194	0.00020787	15.8194	0.000239283	15.8194	0.00028813
15.8191	0.000207497	15.8191	0.000231191	15.8191	0.00025046
15.8188	0.000207125	15.8188	0.0002231	15.8188	0.00021279
15.8185	0.000238223	15.8185	0.000243142	15.8185	0.000253321
15.8182	0.000269322	15.8182	0.000263184	15.8182	0.000293853
15.8179	0.000224127	15.8179	0.000245079	15.8178	0.000288607
15.8176	0.000178932	15.8176	0.000226974	15.8176	0.000283362
15.8173	0.000179453	15.8173	0.000240877	15.8172	0.000242592
15.817	0.000179975	15.817	0.00025478	15.8169	0.000201822
15.8167	0.000157608	15.8167	0.000271544	15.8166	0.000206829
15.8164	0.000135242	15.8163	0.000242531	15.8163	0.000211836
15.8161	0.000158175	15.8161	0.000244036	15.816	0.000234963
15.8158	0.000181107	15.8157	0.000245541	15.8157	0.00025809
15.8155	0.00020404	15.8154	0.000255629	15.8154	0.000326993
15.8152	0.000226973	15.8151	0.000265717	15.8151	0.000395896
15.8149	0.000206394	15.8148	0.000252798	15.8148	0.000398519
15.8146	0.000185816	15.8145	0.000239879	15.8145	0.000401141
15.8142	0.000211014	15.8142	0.000238403	15.8142	0.000403764
15.8139	0.000236211	15.8139	0.000236928	15.8139	0.000406387
15.8136	0.000241382	15.8136	0.000239268	15.8136	0.000387075
15.8133	0.000246553	15.8133	0.000241607	15.8133	0.000367763
15.813	0.000251723	15.813	0.000243947	15.813	0.000251175
15.8127	0.000256894	15.8127	0.000246286	15.8127	0.000134588
15.8124	0.000238536	15.8124	0.000243164	15.8124	6.53867e-05
15.8121	0.000220178	15.8121	0.000240043	15.812	0.000148774
15.8118	0.00020182	15.8118	0.000236921	15.8117	0.000243606
15.8115	0.000183462	15.8115	0.000233799	15.8114	0.000246884
15.8112	0.000165104	15.8112	0.000236399	15.8111	0.000269236
15.8109	0.000146746	15.8109	0.000238999	15.8108	0.000291588
15.8106	0.000225662	15.8105	0.0002416	15.8105	0.000350179
15.8103	0.000213025	15.8102	0.0002442	15.8102	0.000500324
15.81	0.000221966	15.8099	0.000235118	15.8099	0.000567976
15.8097	0.000230907	15.8096	0.000226035	15.8096	0.000422003
15.8094	0.000188349	15.8093	0.000216953	15.8093	0.000325622
15.8091	0.000145792	15.809	0.000207871	15.809	0.000229241
15.8088	0.000181912	15.8087	0.000222869	15.8087	0.000266375
15.8085	0.000218032	15.8084	0.000237867	15.8084	0.000303509
15.8081	0.000231264	15.8081	0.000252865	15.8081	0.000294866
15.8078	0.000244496	15.8078	0.000267863	15.8078	0.000286223
15.8075	0.000260709	15.8075	0.000274695	15.8075	0.000225128
15.8072	0.000276921	15.8072	0.000281527	15.8072	0.000164033
15.8069	0.00021684	15.8069	0.000276915	15.8069	0.00020975
15.8066	0.000156759	15.8066	0.000272304	15.8066	0.000255467
15.8063	0.00017917	15.8063	0.000281281	15.8063	0.000277342
15.806	0.000201581	15.806	0.000290259	15.8059	0.000299217
15.8057	0.000201105	15.8057	0.000276349	15.8056	0.000321092
15.8054	0.000200628	15.8054	0.000262439	15.8053	0.000342967
15.8051	0.000185846	15.8051	0.000250913	15.805	0.000388684
15.8048	0.000171064	15.8048	0.000239387	15.8047	0.000434401
15.8045	0.00017917	15.8044	0.000227861	15.8044	0.000434341
15.8042	0.000187276	15.8041	0.000216335	15.8041	0.000434282
15.8039	0.000217794	15.8038	0.000244386	15.8038	0.000395121
15.8036	0.000248311	15.8035	0.000272438	15.8035	0.000355961
15.8033	0.00025594	15.8032	0.000247083	15.8032	0.000362577
15.803	0.00026357	15.8029	0.000221729	15.8029	0.000369193
15.8027	0.000208004	15.8026	0.000247866	15.8026	0.000368001
15.8024	0.000152438	15.8023	0.000274002	15.8023	0.000366809
15.802	0.000121667	15.802	0.000290602	15.802	0.000289323
15.8017	0.000182448	15.8017	0.000261426	15.8017	0.000211836
15.8014	0.000176473	15.8014	0.000222474	15.8014	0.000260235
15.8011	0.000170498	15.8011	0.000229299	15.8011	0.000308635
15.8008	0.000193133	15.8008	0.00024566	15.8008	0.000280739
15.8005	0.000215767	15.8005	0.000262022	15.8005	0.000252844
15.8002	0.000197037	15.8002	0.000267654	15.8002	0.000230194
15.7999	0.000178306	15.7999	0.000273287	15.7998	0.000207545
15.7996	0.000159575	15.7996	0.000293225	15.7995	0.000230671
15.7993	0.000140845	15.7993	0.000267386	15.7992	0.000253798
15.799	0.000175996	15.799	0.000243693	15.7989	0.000242592
15.7987	0.000211148	15.7987	0.00022	15.7986	0.000231387
15.7984	0.000200523	15.7983	0.000190586	15.7983	0.000265957
15.7981	0.000189899	15.798	0.000206947	15.798	0.000300528
15.7978	0.000193341	15.7977	0.000240355	15.7977	0.000290753
15.7975	0.000196783	15.7974	0.000273764	15.7974	0.000280978
15.7972	0.000200225	15.7971	0.000287145	15.7971	0.000316979
15.7969	0.000203668	15.7968	0.000300526	15.7968	0.000352981
15.7965	0.000209971	15.7965	0.000288158	15.7965	0.000287892
15.7963	0.000216274	15.7962	0.00027579	15.7962	0.000222803
15.7959	0.000228299	15.7959	0.000263422	15.7959	0.000234009
15.7956	0.000240324	15.7956	0.000251054	15.7956	0.000245215
15.7953	0.000188096	15.7953	0.000245124	15.7953	0.000169159
15.795	0.00022742	15.795	0.000239193	15.795	9.3103e-05
15.7947	0.000215246	15.7947	0.000233263	15.7947	0.000123859
15.7944	0.000203072	15.7944	0.000227332	15.7944	0.000154615
15.7941	0.000225229	15.7941	0.0002307	15.7941	0.000230194
15.7938	0.000247387	15.7938	0.000234067	15.7937	0.000305774
15.7935	0.000223769	15.7935	0.000246018	15.7934	0.000427129
15.7932	0.000200151	15.7932	0.000257969	15.7931	0.000548485
15.7929	0.000164567	15.7929	0.000271849	15.7928	0.000526431
15.7926	0.000128983	15.7926	0.000239953	15.7925	0.000504377
15.7923	0.000139176	15.7922	0.000213779	15.7922	0.000352623
15.792	0.000149368	15.7919	0.000187605	15.7919	0.000414493
15.7917	0.000139533	15.7916	0.000187896	15.7916	0.000430586
15.7914	0.000129699	15.7913	0.000233963	15.7913	0.000294091
15.7911	0.000159918	15.791	0.000231392	15.791	0.000302555
15.7908	0.000190137	15.7907	0.000228822	15.7907	0.000311019
15.7904	0.00025004	15.7904	0.000248424	15.7904	0.000262262
15.7902	0.00021839	15.7901	0.000268027	15.7901	0.000213505
15.7898	0.000238238	15.7898	0.000287629	15.7898	0.000164748
15.7895	0.000258086	15.7895	0.000307232	15.7895	0.000115991
15.7892	0.000239788	15.7892	0.000300608	15.7892	0.000179769
15.7889	0.000221489	15.7889	0.000293985	15.7889	0.000243546
15.7886	0.000203191	15.7886	0.000287361	15.7886	0.000307323
15.7883	0.000184892	15.7883	0.000280738	15.7883	0.000371101
15.788	0.000138222	15.788	0.000286676	15.788	0.000323059
15.7877	9.15521e-05	15.7877	0.000292614	15.7876	0.000275017
15.7874	0.000145971	15.7874	0.000298552	15.7873	0.00033951
15.7871	0.000200389	15.7871	0.00030449	15.787	0.000404003
15.7868	0.000271974	15.7868	0.000304706	15.7867	0.000404599
15.7865	0.000252007	15.7865	0.000304922	15.7864	0.000496748
15.7862	0.000186263	15.7861	0.00028225	15.7861	0.000577453
15.7859	0.000212072	15.7858	0.000259578	15.7858	0.000505569
15.7856	0.00020486	15.7855	0.000267423	15.7855	0.000506642
15.7853	0.000197648	15.7852	0.000275269	15.7852	0.000507715
15.785	0.000196157	15.7849	0.000260226	15.7849	0.000453475
15.7847	0.000194667	15.7846	0.000245183	15.7846	0.000399234
15.7843	0.000218926	15.7843	0.00022871	15.7843	0.000308754
15.7841	0.000243185	15.784	0.000212237	15.784	0.000218273
15.7837	0.000221668	15.7837	0.000207208	15.7837	0.000265123
15.7834	0.000200151	15.7834	0.000202179	15.7834	0.000311972
15.7831	0.000167778	15.7831	0.0002193	15.7831	0.000287594
15.7828	0.000135406	15.7828	0.000236422	15.7828	0.000263216
15.7825	0.000148809	15.7825	0.000242099	15.7825	0.000345649
15.7822	0.000162213	15.7822	0.000247776	15.7821	0.000428083
15.7819	0.000159881	15.7819	0.000242009	15.7819	0.000412288
15.7816	0.000157549	15.7816	0.000236243	15.7815	0.000396492
15.7813	0.000155217	15.7813	0.000230476	15.7812	0.000380697
15.781	0.000152885	15.781	0.000224709	15.7809	0.000364902
15.7807	0.000138155	15.7806	0.000236347	15.7806	0.000357213
15.7804	0.000123425	15.7804	0.000247985	15.7803	0.000349524
15.7801	0.000131584	15.78	0.000236734	15.78	0.000387611
15.7798	0.000139742	15.7797	0.000225484	15.7797	0.000425699
15.7795	0.000109277	15.7794	0.000219956	15.7794	0.000440898
15.7792	7.88117e-05	15.7791	0.000214427	15.7791	0.000456097
15.7789	9.41225e-05	15.7788	0.000231787	15.7788	0.000364484
15.7785	0.000109433	15.7785	0.000249147	15.7785	0.000272872
15.7782	0.000137619	15.7782	0.000259787	15.7782	0.000270428
15.7779	0.000165804	15.7779	0.000270426	15.7779	0.000267984
15.7776	0.000188267	15.7776	0.000281065	15.7776	0.00026554
15.7773	0.000210731	15.7773	0.000291705	15.7773	0.000263096
15.777	0.000230333	15.777	0.000278979	15.777	0.000323595
15.7767	0.000158383	15.7767	0.000266254	15.7767	0.000384094
15.7764	0.000157005	15.7764	0.000253528	15.7764	0.000368299
15.7761	0.000247179	15.7761	0.000240802	15.776	0.000352504
15.7758	0.000221959	15.7758	0.000223666	15.7758	0.000379147
15.7755	0.000105187	15.7755	0.00020653	15.7754	0.000405791
15.7752	0.000152445	15.7752	0.000189394	15.7751	0.000422897
15.7749	0.000199704	15.7749	0.000172257	15.7748	0.000440004
15.7746	0.000216445	15.7745	0.000203997	15.7745	0.000488582
15.7743	0.000233187	15.7743	0.000235736	15.7742	0.000384571
15.774	0.000204152	15.7739	0.000267476	15.7739	0.000238599
15.7737	0.000175117	15.7736	0.000299215	15.7736	0.000184179
15.7734	0.000148385	15.7733	0.000285729	15.7733	0.000238241
15.7731	0.000121652	15.773	0.000272244	15.773	0.000292303
15.7728	0.000171213	15.7727	0.000277832	15.7727	0.00030631
15.7724	0.000220774	15.7724	0.00028342	15.7724	0.000320317
15.7721	0.000241725	15.7721	0.000261113	15.7721	0.000295223
15.7718	0.000262676	15.7718	0.000238806	15.7718	0.00027013
15.7715	0.000232129	15.7715	0.000253692	15.7715	0.000290813
15.7712	0.000201581	15.7712	0.000268578	15.7712	0.000311496
15.7709	0.000222175	15.7709	0.000211045	15.7709	0.000294031
15.7706	0.000151216	15.7706	0.000199288	15.7706	0.000276567
15.7703	0.000126033	15.7703	0.000196114	15.7703	0.000259103
15.77	0.000192402	15.77	0.00019294	15.7699	0.000241639
15.7697	0.000204889	15.7697	0.000212177	15.7697	0.000209869
15.7694	0.000217377	15.7694	0.000231415	15.7693	0.0001781
15.7691	0.000212698	15.7691	0.000223949	15.769	0.000192107
15.7688	0.000208019	15.7688	0.000216484	15.7687	0.000206114
15.7685	0.000210284	15.7684	0.000220924	15.7684	0.000256599
15.7682	0.000212549	15.7682	0.000225365	15.7681	0.000307085
15.7679	0.000214814	15.7678	0.00024125	15.7678	0.000311794
15.7676	0.000217079	15.7675	0.000257134	15.7675	0.000316502
15.7673	0.000212191	15.7672	0.000262767	15.7672	0.000341238
15.767	0.000207303	15.7669	0.000268399	15.7669	0.000365975
15.7667	0.000208138	15.7666	0.000274032	15.7666	0.000344934
15.7663	0.000208972	15.7663	0.000279665	15.7663	0.000323893
15.766	0.000175594	15.766	0.000268668	15.766	0.000292839
15.7657	0.000233768	15.7657	0.000257671	15.7657	0.000261785
15.7654	0.000240443	15.7654	0.000258118	15.7654	0.000230731
15.7651	0.000247119	15.7651	0.000258565	15.7651	0.000199677
15.7648	0.000280497	15.7648	0.000242322	15.7648	0.00030786
15.7645	0.000313876	15.7645	0.00022608	15.7645	0.000416043
15.7642	0.000270961	15.7642	0.000209838	15.7642	0.000386896
15.7639	0.000228046	15.7639	0.000193596	15.7638	0.000357749
15.7636	0.000164247	15.7636	0.000199675	15.7635	0.000363769
15.7633	0.000100448	15.7633	0.000205755	15.7632	0.000369789
15.763	0.000112943	15.763	0.000203252	15.7629	0.000375809
15.7627	0.000125437	15.7627	0.000200748	15.7626	0.000381829
15.7624	0.00019086	15.7623	0.00018394	15.7623	0.000377359
15.7621	0.000256283	15.762	0.000212908	15.762	0.000372889
15.7618	0.000296911	15.7617	0.000241875	15.7617	0.000414195
15.7615	0.000245987	15.7614	0.000225067	15.7614	0.000455501
15.7612	0.000238216	15.7611	0.00022	15.7611	0.000434818
15.7609	0.000230445	15.7608	0.000214934	15.7608	0.000414135
15.7606	0.000194064	15.7605	0.000238478	15.7605	0.000347676
15.7602	0.000157683	15.7602	0.000262022	15.7602	0.000281216
15.7599	0.000139422	15.7599	0.00028032	15.7599	0.000243367
15.7596	0.00012116	15.7596	0.000252843	15.7596	0.000205518
15.7593	0.000148675	15.7593	0.000251114	15.7593	0.000243963
15.759	0.00017619	15.759	0.000249386	15.759	0.000282408
15.7587	0.000154353	15.7587	0.000238672	15.7587	0.000337305
15.7584	0.000132515	15.7584	0.000227958	15.7584	0.000392201
15.7581	0.000133566	15.7581	0.000243947	15.7581	0.000340285
15.7578	0.000134616	15.7578	0.000259936	15.7577	0.000288369
15.7575	0.000167138	15.7575	0.000260427	15.7574	0.000314655
15.7572	0.000199659	15.7572	0.000260919	15.7571	0.00034094
15.7569	0.000155887	15.7569	0.000275716	15.7568	0.000260414
15.7566	0.000112115	15.7566	0.000290513	15.7565	0.000179888
15.7563	0.000174439	15.7562	0.000236585	15.7562	0.000148476
15.756	0.000236763	15.7559	0.000228435	15.7559	0.000117064
15.7557	0.000276198	15.7556	0.000244125	15.7556	0.000131429
15.7554	0.000315634	15.7553	0.000259816	15.7553	0.000145794
15.7551	0.000290697	15.755	0.000249996	15.755	0.00020975
15.7548	0.00026576	15.7547	0.000240177	15.7547	0.000273706
15.7545	0.000240823	15.7544	0.00024943	15.7544	0.000291886
15.7541	0.000215886	15.7541	0.000258684	15.7541	0.000310065
15.7538	0.000199763	15.7538	0.000261873	15.7538	0.000368418
15.7535	0.000183641	15.7535	0.000265062	15.7535	0.000426772
15.7532	0.000167518	15.7532	0.000242501	15.7532	0.000347795
15.7529	0.000151395	15.7529	0.000265717	15.7529	0.000268818
15.7526	0.000123351	15.7526	0.000258654	15.7526	0.000188888
15.7523	9.53071e-05	15.7523	0.000251591	15.7523	0.000108958
15.752	0.000174074	15.752	0.000247389	15.752	0.000196875
15.7517	0.000252841	15.7517	0.000243187	15.7516	0.000284793
15.7514	0.000244824	15.7514	0.000229448	15.7513	0.000274004
15.7511	0.000236808	15.7511	0.000215709	15.751	0.000263216
15.7508	0.000205903	15.7508	0.00020197	15.7507	0.000252427
15.7505	0.000174998	15.7505	0.000188231	15.7504	0.000241639
15.7502	0.000187962	15.7501	0.000181168	15.7501	0.00030333
15.7499	0.000200926	15.7498	0.000174105	15.7498	0.000365021
15.7496	0.000191002	15.7495	0.000193745	15.7495	0.000350418
15.7493	0.000181078	15.7492	0.000213384	15.7492	0.000335814
15.749	0.000190555	15.7489	0.000237971	15.7489	0.00031084
15.7486	0.000200032	15.7486	0.000262558	15.7486	0.000285865
15.7484	0.000203787	15.7483	0.000237554	15.7483	0.000260891
15.748	0.000207542	15.748	0.00021255	15.748	0.000235917
15.7477	0.000265656	15.7477	0.000227123	15.7477	0.000189961
15.7474	0.000232218	15.7474	0.000241697	15.7474	0.000144006
15.7471	0.00022739	15.7471	0.000244826	15.7471	0.000174345
15.7468	0.000222562	15.7468	0.000247955	15.7468	0.000204683
15.7465	0.000193892	15.7465	0.000252753	15.7465	0.000206889
15.7462	0.000165223	15.7462	0.000257551	15.7462	0.000209094
15.7459	0.000182329	15.7459	0.000230878	15.7459	0.0002113
15.7456	0.000199436	15.7456	0.000204205	15.7455	0.000213505
15.7453	0.000171243	15.7453	0.000198275	15.7452	0.000213803
15.745	0.00014305	15.745	0.00023812	15.7449	0.000214101
15.7447	0.000133931	15.7447	0.000252217	15.7446	0.000214399
15.7444	0.000216363	15.7444	0.000266313	15.7443	0.000214697
15.7441	0.000253646	15.744	0.000265389	15.744	0.000278713
15.7438	0.000199376	15.7437	0.000264466	15.7437	0.000342729
15.7435	0.000202326	15.7434	0.000252098	15.7434	0.000299932
15.7432	0.000205277	15.7431	0.00023973	15.7431	0.000257136
15.7429	0.000218718	15.7428	0.000237137	15.7428	0.000265838
15.7425	0.000232158	15.7425	0.000234544	15.7425	0.000274541
15.7423	0.000291375	15.7422	0.000251025	15.7422	0.000283243
15.7419	0.000350592	15.7419	0.000267505	15.7419	0.000291945
15.7416	0.000296322	15.7416	0.000285417	15.7416	0.000402691
15.7413	0.000242053	15.7413	0.000303328	15.7413	0.000513437
15.741	0.000176339	15.741	0.000271648	15.741	0.000383856
15.7407	0.000202177	15.7407	0.000239968	15.7407	0.000437381
15.7404	0.000242321	15.7404	0.00023213	15.7404	0.000427964
15.7401	0.000190912	15.7401	0.000224292	15.7401	0.000418546
15.7398	0.000145226	15.7398	0.000222176	15.7398	0.000420573
15.7395	0.000191091	15.7395	0.000265836	15.7394	0.000422599
15.7392	0.000225036	15.7392	0.000298291	15.7391	0.000433209
15.7389	0.00025898	15.7389	0.000284969	15.7388	0.000443819
15.7386	0.000252871	15.7386	0.000265926	15.7385	0.000408652
15.7383	0.000246761	15.7383	0.000246882	15.7382	0.000373485
15.738	0.000216333	15.7379	0.000239998	15.7379	0.000295402
15.7377	0.000185906	15.7376	0.000233114	15.7376	0.00021732
15.7374	0.000178366	15.7373	0.000226229	15.7373	0.000276567
15.7371	0.000170826	15.737	0.000219345	15.737	0.000335814
15.7368	0.000155418	15.7367	0.000226646	15.7367	0.000372173
15.7364	0.00014001	15.7364	0.000233948	15.7364	0.000408533
15.7362	0.000195174	15.7361	0.000232666	15.7361	0.000399115
15.7358	0.000250338	15.7358	0.000231385	15.7358	0.000389697
15.7355	0.000279275	15.7355	0.000204593	15.7355	0.000377419
15.7352	0.000216661	15.7352	0.000223577	15.7352	0.00036514
15.7349	0.000159769	15.7349	0.000254005	15.7349	0.000358584
15.7346	0.000102877	15.7346	0.000238657	15.7346	0.000352027
15.7343	9.30124e-05	15.7343	0.000215649	15.7343	0.000276329
15.734	8.31479e-05	15.734	0.000192642	15.734	0.000292184
15.7337	0.000119059	15.7337	0.000216365	15.7336	0.000275613
15.7334	0.000154971	15.7334	0.000240087	15.7333	0.000350596
15.7331	0.000176577	15.7331	0.000262618	15.733	0.000368359
15.7328	0.000198184	15.7327	0.000285148	15.7327	0.000294568
15.7325	0.000196902	15.7325	0.000305771	15.7324	0.000277998
15.7322	0.000195621	15.7321	0.000288248	15.7321	0.000261427
15.7319	0.000203638	15.7318	0.000251889	15.7318	0.000294449
15.7316	0.000211655	15.7315	0.000268936	15.7315	0.00032747
15.7313	0.000236837	15.7312	0.000267863	15.7312	0.000223161
15.731	0.00026202	15.7309	0.000243902	15.7309	0.000118852
15.7307	0.000272898	15.7306	0.000232577	15.7306	0.000153781
15.7303	0.000192224	15.7303	0.00024414	15.7303	0.000188709
15.73	0.000100105	15.73	0.000264287	15.73	0.000275137
15.7297	0.000160574	15.7297	0.000246286	15.7297	0.000270011
15.7294	0.000169425	15.7294	0.000235736	15.7294	0.000216783
15.7291	0.000178276	15.7291	0.000248074	15.7291	0.000163556
15.7288	0.000219552	15.7288	0.000245154	15.7288	0.000104607
15.7285	0.000260828	15.7285	0.000242233	15.7285	0.000137211
15.7282	0.00022438	15.7282	0.000256478	15.7281	0.000102103
15.7279	0.000187932	15.7279	0.000270724	15.7279	0.000158549
15.7276	0.00019726	15.7276	0.000258267	15.7275	0.000266494
15.7273	0.000206588	15.7273	0.000245809	15.7272	0.000282885
15.727	0.000174909	15.727	0.000225365	15.7269	0.000273289
15.7267	0.000143229	15.7266	0.000204921	15.7266	0.000263692
15.7264	0.000134437	15.7264	0.00019592	15.7263	0.000202597
15.7261	0.000125646	15.726	0.00018692	15.726	0.000141502
15.7258	0.000147848	15.7257	0.000200808	15.7257	0.000191034
15.7255	0.000170051	15.7254	0.000214696	15.7254	0.000240566
15.7252	0.000243751	15.7251	0.000255286	15.7251	0.000244321
15.7249	0.0002259	15.7248	0.000295877	15.7248	0.000248076
15.7246	0.000176279	15.7245	0.000308081	15.7245	0.00030476
15.7242	0.000126659	15.7242	0.000320285	15.7242	0.000361445
15.7239	9.61118e-05	15.7239	0.000305786	15.7239	0.000223578
15.7236	0.000157117	15.7236	0.000291288	15.7236	0.000177265
15.7233	0.00018379	15.7233	0.000287041	15.7233	0.000211061
15.723	0.000210462	15.723	0.000282794	15.723	0.000153304
15.7227	0.000242857	15.7227	0.000278547	15.7227	0.000101269
15.7224	0.000275252	15.7224	0.0002743	15.7224	0.000140787
15.7221	0.000276653	15.7221	0.000272438	15.722	0.000139297
15.7218	0.000278054	15.7218	0.000270575	15.7218	0.000137807
15.7215	0.000203161	15.7215	0.000257268	15.7214	0.000199259
15.7212	0.000128268	15.7212	0.000243962	15.7211	0.000169159
15.7209	0.000178783	15.7209	0.000226125	15.7208	0.00013429
15.7206	0.000229297	15.7205	0.000208288	15.7205	0.000190974
15.7203	0.000251202	15.7203	0.000224784	15.7202	0.000184716
15.72	0.000273106	15.7199	0.000241279	15.7199	0.000178457
15.7197	0.000309554	15.7196	0.00024049	15.7196	0.000253321
15.7194	0.00025445	15.7193	0.0002397	15.7193	0.000236632
15.7191	0.00021079	15.719	0.000219837	15.719	0.000195147
15.7188	0.00016713	15.7187	0.000199973	15.7187	0.000153662
15.7185	0.000175445	15.7184	0.000222787	15.7184	0.000176073
15.7181	0.000275312	15.7181	0.000245601	15.7181	0.000198485
15.7178	0.000329403	15.7178	0.000268414	15.7178	0.000220896
15.7175	0.000291941	15.7175	0.000291228	15.7175	0.000243308
15.7172	0.000255911	15.7172	0.000271603	15.7172	0.000267865
15.7169	0.00021988	15.7169	0.000251978	15.7169	0.000292422
15.7166	0.000178127	15.7166	0.000251427	15.7166	0.000265481
15.7163	0.000136374	15.7163	0.000250876	15.7163	0.000330092
15.716	0.000117987	15.716	0.000240549	15.7159	0.00025356
15.7157	9.95986e-05	15.7157	0.000230223	15.7156	0.000177027
15.7154	0.000182299	15.7154	0.00023897	15.7153	0.00018251
15.7151	0.000265	15.7151	0.000247717	15.715	0.000187994
15.7148	0.000298975	15.7148	0.000260964	15.7147	0.000246422
15.7145	0.000241397	15.7144	0.000274211	15.7144	0.00030485
15.7142	0.000218151	15.7141	0.000260755	15.7141	0.000229762
15.7139	0.000194906	15.7138	0.000247299	15.7138	0.000246228
15.7136	9.96582e-05	15.7135	0.00022383	15.7135	0.000348525
15.7133	9.59628e-05	15.7132	0.000200361	15.7132	0.000359269
15.713	0.000117063	15.7129	0.000203594	15.7129	0.000347124
15.7127	0.000138163	15.7126	0.000206828	15.7126	0.000243427
15.7124	0.000149249	15.7123	0.000232473	15.7123	0.000173108
15.712	0.000160335	15.712	0.000258118	15.712	0.000194342
15.7117	0.000125646	15.7117	0.00025706	15.7117	0.000295685
15.7114	9.0956e-05	15.7114	0.000256002	15.7114	0.000397029
15.7111	0.000141143	15.7111	0.00027354	15.7111	0.000411587
15.7108	0.00019133	15.7108	0.000291079	15.7108	0.000426146
15.7105	0.000165223	15.7105	0.000281915	15.7105	0.000389206
15.7102	0.000139116	15.7102	0.000272751	15.7102	0.000443819
15.7099	0.000164031	15.7099	0.000299707	15.7098	0.000381606
15.7096	0.000188945	15.7096	0.000326663	15.7095	0.000319393
15.7093	0.000208138	15.7093	0.000296399	15.7092	0.000369715
15.709	0.00022733	15.709	0.000266134	15.7089	0.000420036
15.7087	0.000279901	15.7087	0.000244692	15.7086	0.000394063
15.7084	0.00024092	15.7083	0.000223249	15.7083	0.000368091
15.7081	0.000196217	15.708	0.000236138	15.708	0.000399338
15.7078	0.000243066	15.7077	0.00022614	15.7077	0.000339033
15.7075	0.000282286	15.7074	0.000217095	15.7074	0.000263469
15.7072	0.000229953	15.7071	0.000246197	15.7071	0.000279458
15.7069	0.000234841	15.7068	0.000238105	15.7068	0.000369834
15.7066	0.000239728	15.7065	0.000252902	15.7065	0.00046021
15.7063	0.000233648	15.7062	0.000270798	15.7062	0.000538188
15.7059	0.000227569	15.7059	0.000265807	15.7059	0.000524613
15.7056	0.000267265	15.7056	0.000248417	15.7056	0.000450003
15.7053	0.000306962	15.7053	0.000231027	15.7053	0.000375392
15.705	0.000292984	15.705	0.000253796	15.705	0.000425073
15.7047	0.000279007	15.7047	0.000276565	15.7047	0.0003832
15.7044	0.000287918	15.7044	0.00028789	15.7044	0.00034705
15.7041	0.000296829	15.7041	0.000261068	15.7041	0.0003109
15.7038	0.000282852	15.7038	0.000244021	15.7037	0.000345321
15.7035	0.000268875	15.7035	0.000249862	15.7034	0.000379743
15.7032	0.000249175	15.7032	0.000240445	15.7031	0.000414165
15.7029	0.000229476	15.7029	0.000231027	15.7028	0.000448587
15.7026	0.00023791	15.7026	0.000224471	15.7025	0.000418636
15.7023	0.000154792	15.7022	0.000217914	15.7022	0.000388684
15.702	0.000100284	15.7019	0.000222802	15.7019	0.000307234
15.7017	4.5776e-05	15.7016	0.000227689	15.7016	0.000317337
15.7014	0.000107139	15.7013	0.000228762	15.7013	0.000380846
15.7011	0.000168501	15.701	0.000229835	15.701	0.000444355
15.7007	0.000184088	15.7007	0.000230908	15.7007	0.000462088
15.7005	0.000199674	15.7004	0.000231981	15.7004	0.000327231
15.7001	0.000221817	15.7001	0.000264585	15.7001	0.000302763
15.6998	0.00024396	15.6998	0.000297188	15.6998	0.000278296
15.6995	0.00018981	15.6995	0.000280201	15.6995	0.000290068
15.6992	0.000135659	15.6992	0.000263214	15.6992	0.00030184
15.6989	0.000168769	15.6989	0.000244081	15.6989	0.000324102
15.6986	0.000201879	15.6986	0.000224948	15.6986	0.000346365
15.6983	0.000212102	15.6983	0.000232517	15.6982	0.000444921
15.698	0.000222324	15.698	0.000240087	15.698	0.000543478
15.6977	0.000229685	15.6977	0.000249862	15.6976	0.000484439
15.6974	0.000237046	15.6974	0.000259638	15.6973	0.000425401
15.6971	0.000244407	15.6971	0.000265598	15.697	0.000314863
15.6968	0.000251768	15.6967	0.000233412	15.6967	0.000295879
15.6965	0.000226228	15.6965	0.000214338	15.6964	0.000247331
15.6962	0.000200687	15.6961	0.000218153	15.6961	0.000198783
15.6959	0.000180869	15.6958	0.000216722	15.6958	0.000314267
15.6956	0.000161051	15.6955	0.000215292	15.6955	0.000338199
15.6953	0.00010839	15.6952	0.00022994	15.6952	0.000321375
15.695	0.000147282	15.6949	0.000221699	15.6949	0.000304552
15.6946	0.00017473	15.6946	0.000200584	15.6946	0.000327783
15.6944	0.000202177	15.6943	0.000225246	15.6943	0.000351014
15.694	0.000225334	15.694	0.000245377	15.694	0.000333237
15.6937	0.000156938	15.6937	0.000265509	15.6937	0.000315459
15.6934	0.00014004	15.6934	0.000250354	15.6934	0.000358718
15.6931	0.000123142	15.6931	0.0002352	15.6931	0.000310423
15.6928	0.000133901	15.6928	0.000248834	15.6928	0.000188456
15.6925	0.000144659	15.6925	0.000262469	15.6925	0.000219078
15.6922	0.00013253	15.6922	0.000237956	15.6921	0.000264959
15.6919	0.0001204	15.6919	0.000213444	15.6919	0.00031084
15.6916	0.000111609	15.6916	0.000219926	15.6915	0.000329064
15.6913	0.000102817	15.6913	0.000226408	15.6912	0.000347288
15.691	0.00013408	15.691	0.00023289	15.6909	0.000365513
15.6907	0.000165342	15.6906	0.000239372	15.6906	0.000383737
15.6904	0.000219612	15.6904	0.000242218	15.6903	0.000350224
15.6901	0.000182329	15.69	0.000245064	15.69	0.000316711
15.6898	0.000156491	15.6897	0.000225022	15.6897	0.000283198
15.6895	0.000130652	15.6894	0.00020498	15.6894	0.000249685
15.6892	0.000119119	15.6891	0.000215217	15.6891	0.000292467
15.6889	0.000199138	15.6888	0.000225454	15.6888	0.000335248
15.6885	0.000250546	15.6885	0.000224247	15.6885	0.000332253
15.6883	0.000301955	15.6882	0.00022304	15.6882	0.000329258
15.6879	0.000285176	15.6879	0.000208482	15.6879	0.000383484
15.6876	0.000268398	15.6876	0.000193923	15.6876	0.000437709
15.6873	0.000228731	15.6873	0.000202253	15.6873	0.000446158
15.687	0.000189065	15.687	0.000210583	15.687	0.000454607
15.6867	0.000219492	15.6867	0.000218674	15.6867	0.00038104
15.6864	0.00024992	15.6864	0.000226766	15.6864	0.000307472
15.6861	0.000204055	15.6861	0.000234857	15.686	0.000371235
15.6858	0.00015819	15.6858	0.000242948	15.6858	0.000434997
15.6855	0.000157862	15.6855	0.000234917	15.6854	0.000405224
15.6852	0.000157534	15.6852	0.000226885	15.6851	0.000375452
15.6849	0.000185816	15.6849	0.000218853	15.6848	0.000269385
15.6846	0.000214098	15.6845	0.000210821	15.6845	0.000163318
15.6843	0.000181823	15.6842	0.000238076	15.6842	0.000214608
15.684	0.000241099	15.6839	0.00026533	15.6839	0.000265898
15.6837	0.000300375	15.6836	0.000269696	15.6836	0.000317188
15.6834	0.0002681	15.6833	0.000274062	15.6833	0.000368478
15.6831	0.000244765	15.683	0.00025697	15.683	0.000411185
15.6828	0.00022143	15.6827	0.000239879	15.6827	0.000453892
15.6824	0.000238149	15.6824	0.000218495	15.6824	0.000359269
15.6821	0.000254868	15.6821	0.000242889	15.6821	0.000264646
15.6818	0.000232963	15.6818	0.000263944	15.6818	0.000291141
15.6815	0.000211058	15.6815	0.000262111	15.6815	0.000317635
15.6812	0.000212042	15.6812	0.000240251	15.6812	0.00032887
15.6809	0.000213025	15.6809	0.000241279	15.6809	0.000431659
15.6806	0.000203042	15.6806	0.000234857	15.6806	0.000500175
15.6803	0.000193058	15.6803	0.000228435	15.6802	0.000416102
15.68	0.000131576	15.68	0.000223443	15.6799	0.000290068
15.6797	0.000161647	15.6797	0.000218451	15.6796	0.000255586
15.6794	0.00014451	15.6794	0.000199392	15.6793	0.0003365
15.6791	0.000127374	15.6791	0.000180334	15.679	0.00032586
15.6788	0.00011596	15.6788	0.000199422	15.6787	0.000326665
15.6785	0.000104546	15.6784	0.00021851	15.6784	0.00032747
15.6782	0.000133782	15.6781	0.000242367	15.6781	0.000349017
15.6779	0.000163017	15.6778	0.000266224	15.6778	0.000370564
15.6776	0.000146477	15.6775	0.000278636	15.6775	0.000392111
15.6773	0.000129937	15.6772	0.000291049	15.6772	0.000413659
15.677	0.000127702	15.6769	0.000269845	15.6769	0.000336023
15.6767	0.000125467	15.6766	0.00024864	15.6766	0.000258388
15.6763	0.000123232	15.6763	0.000227436	15.6763	0.000257046
15.676	0.000120997	15.676	0.000206232	15.676	0.000255705
15.6757	0.000142648	15.6757	0.000218436	15.6757	0.000282289
15.6754	0.000164299	15.6754	0.00023064	15.6754	0.000308873
15.6751	0.00018595	15.6751	0.000238552	15.6751	0.000335457
15.6748	0.000207601	15.6748	0.000292241	15.6748	0.000362041
15.6745	0.000156774	15.6745	0.000273689	15.6745	0.000439169
15.6742	0.000105946	15.6742	0.000232249	15.6741	0.000516298
15.6739	0.000100895	15.6739	0.000205114	15.6738	0.000486615
15.6736	9.58436e-05	15.6736	0.000200867	15.6735	0.000456932
15.6733	0.000151827	15.6733	0.000223383	15.6732	0.000452521
15.673	0.00020781	15.673	0.000245899	15.6729	0.00044811
15.6727	0.000238998	15.6727	0.000249818	15.6726	0.000397923
15.6724	0.000178634	15.6723	0.000253737	15.6723	0.000347735
15.6721	0.000199331	15.672	0.000229761	15.672	0.000350954
15.6718	0.000220029	15.6717	0.000251561	15.6717	0.000354173
15.6715	0.000235004	15.6714	0.0002705	15.6714	0.000281097
15.6712	0.00024998	15.6711	0.00028944	15.6711	0.000208021
15.6709	0.000231339	15.6708	0.000281855	15.6708	0.000192822
15.6706	0.000212698	15.6705	0.00027427	15.6705	0.000177623
15.6702	0.000239832	15.6702	0.000266686	15.6702	0.0002082
15.6699	0.000266967	15.6699	0.000259101	15.6699	0.000238778
15.6696	0.000244034	15.6696	0.000247225	15.6696	0.000309409
15.6693	0.000221102	15.6693	0.000235349	15.6693	0.000380041
15.669	0.000175281	15.669	0.000246361	15.669	0.000374379
15.6687	0.00012946	15.6687	0.000257373	15.6687	0.000368716
15.6684	0.00017853	15.6684	0.000233516	15.6684	0.000332536
15.6681	0.000227599	15.6681	0.000209659	15.668	0.000296356
15.6678	0.000230892	15.6678	0.000208691	15.6677	0.00033647
15.6675	0.000234185	15.6675	0.000207722	15.6674	0.000376584
15.6672	0.000221266	15.6672	0.000199601	15.6671	0.00032133
15.6669	0.000208346	15.6669	0.00019148	15.6668	0.000266077
15.6666	0.000195427	15.6666	0.000206247	15.6665	0.000287117
15.6663	0.000182508	15.6662	0.000221014	15.6662	0.000308158
15.666	0.000157027	15.6659	0.000240132	15.6659	0.000275137
15.6657	0.000131546	15.6656	0.00025925	15.6656	0.000242115
15.6654	0.000128954	15.6653	0.000278368	15.6653	0.000315906
15.6651	0.000126361	15.665	0.000297486	15.665	0.000389697
15.6647	0.000185756	15.6647	0.000270351	15.6647	0.000376703
15.6645	0.000245152	15.6644	0.000243216	15.6644	0.00036371
15.6641	0.000254957	15.6641	0.000254228	15.6641	0.000350716
15.6638	0.00017321	15.6638	0.00026524	15.6638	0.000337722
15.6635	0.000106721	15.6635	0.000249788	15.6635	0.000293018
15.6632	0.000131785	15.6632	0.000234335	15.6632	0.000248314
15.6629	0.000174014	15.6629	0.00025703	15.6629	0.000310423
15.6626	0.000124692	15.6626	0.000279724	15.6626	0.000372531
15.6623	0.000155001	15.6623	0.000251874	15.6623	0.000351669
15.662	0.000185309	15.662	0.000224024	15.6619	0.000330808
15.6617	0.000209896	15.6617	0.000219062	15.6616	0.000309946
15.6614	0.000234483	15.6614	0.0002141	15.6613	0.000289084
15.6611	0.000197677	15.6611	0.000235542	15.661	0.000308515
15.6608	0.000160872	15.6608	0.000256985	15.6607	0.000327947
15.6605	0.000124066	15.6605	0.00025554	15.6604	0.000347378
15.6602	8.72606e-05	15.6601	0.000254094	15.6601	0.000366809
15.6599	9.09858e-05	15.6598	0.000251218	15.6598	0.000408175
15.6596	9.47111e-05	15.6595	0.000248342	15.6595	0.000449541
15.6593	9.84363e-05	15.6592	0.000245467	15.6592	0.000384094
15.659	0.000102162	15.6589	0.000242591	15.6589	0.000318648
15.6586	0.000121384	15.6586	0.000259503	15.6586	0.000332357
15.6584	0.000140606	15.6583	0.000276416	15.6583	0.000346066
15.658	0.000136941	15.658	0.000255182	15.658	0.000359776
15.6577	0.000133275	15.6577	0.000233948	15.6577	0.000373485
15.6574	0.000118165	15.6574	0.000248477	15.6574	0.000314714
15.6571	0.000103056	15.6571	0.000263005	15.6571	0.000255944
15.6568	0.000133722	15.6568	0.000254646	15.6568	0.000273468
15.6565	0.000164388	15.6565	0.000246286	15.6565	0.000290991
15.6562	0.000173642	15.6562	0.000235915	15.6562	0.000312807
15.6559	0.000182896	15.6559	0.000225544	15.6558	0.000334622
15.6556	0.000215037	15.6556	0.000238061	15.6555	0.000356438
15.6553	0.000247179	15.6553	0.000250578	15.6552	0.000378253
15.655	0.000221623	15.655	0.000240922	15.6549	0.00028372
15.6547	0.000196068	15.6547	0.000231266	15.6546	0.000189186
15.6544	0.000216289	15.6544	0.000233054	15.6543	0.000119448
15.6541	0.000236509	15.654	0.000234842	15.654	0.000141264
15.6538	0.000248386	15.6537	0.000249505	15.6537	0.000157834
15.6535	0.000260262	15.6534	0.000264167	15.6534	0.000174404
15.6532	0.00027786	15.6531	0.000255942	15.6531	0.000196696
15.6529	0.000203906	15.6528	0.000247717	15.6528	0.000218989
15.6525	0.000216736	15.6525	0.000248074	15.6525	0.000252725
15.6522	0.000229566	15.6522	0.000248432	15.6522	0.000286462
15.6519	0.000190897	15.6519	0.000225901	15.6519	0.000320198
15.6516	0.000152229	15.6516	0.000203371	15.6516	0.000353934
15.6513	0.000165059	15.6513	0.000221789	15.6513	0.000337841
15.651	0.000177889	15.651	0.000240206	15.651	0.000321748
15.6507	0.000242217	15.6507	0.00024718	15.6507	0.000351431
15.6504	0.000214992	15.6504	0.000254154	15.6503	0.000472668
15.6501	0.000227822	15.6501	0.000254214	15.6501	0.00056434
15.6498	0.000240652	15.6498	0.000254273	15.6497	0.000503424
15.6495	0.00024776	15.6495	0.000254333	15.6494	0.000421526
15.6492	0.000254868	15.6492	0.000254392	15.6491	0.000339629
15.6489	0.000221564	15.6488	0.000239789	15.6488	0.000284912
15.6486	0.00018826	15.6486	0.000225186	15.6485	0.000138641
15.6483	0.000200732	15.6482	0.000232041	15.6482	0
15.648	0.000213204	15.6479	0.000238895	15.6479	7.4983e-05
15.6477	0.000193252	15.6476	0.000253617	15.6476	0.000102282
15.6474	0.000173299	15.6473	0.000245452	15.6473	0.000129581
15.6471	0.000199123	15.647	0.000212967	15.647	7.29565e-05
15.6468	0.000224946	15.6467	0.000226259	15.6467	0.000107885
15.6464	0.000205217	15.6464	0.000241279	15.6464	0.00017208
15.6461	0.000185488	15.6461	0.0002563	15.6461	0.000236274
15.6458	0.000165759	15.6458	0.000267029	15.6458	0.000260414
15.6455	0.00014603	15.6455	0.000254869	15.6455	0.000284554
15.6452	0.000157772	15.6452	0.000232458	15.6452	0.000275315
15.6449	0.000169514	15.6449	0.000255823	15.6449	0.000266077
15.6446	0.00013548	15.6446	0.000266313	15.6446	0.000308337
15.6443	0.000101446	15.6443	0.000253915	15.6442	0.000259043
15.644	0.000156461	15.644	0.000235676	15.644	0.000226916
15.6437	0.000211476	15.6437	0.000240326	15.6436	0.000194789
15.6434	0.000169216	15.6434	0.000253558	15.6433	0.000196994
15.6431	0.000218509	15.6431	0.00026679	15.643	0.0001992
15.6428	0.000207721	15.6427	0.000264287	15.6427	0.00025195
15.6425	0.000196932	15.6425	0.000261783	15.6424	0.000213147
15.6422	0.000191866	15.6421	0.00025928	15.6421	0.00027162
15.6419	0.0001868	15.6418	0.000256777	15.6418	0.000330092
15.6416	0.000174163	15.6415	0.000251114	15.6415	0.000328483
15.6413	0.000161527	15.6412	0.000245452	15.6412	0.000326874
15.641	0.000194667	15.6409	0.000262677	15.6409	0.000279488
15.6407	0.000227807	15.6406	0.000279903	15.6406	0.000232102
15.6403	0.000237106	15.6403	0.000276148	15.6403	0.000205697
15.64	0.000246404	15.64	0.000272393	15.64	0.000179292
15.6397	0.000158428	15.6397	0.000268638	15.6397	0.00017196
15.6394	0.000162004	15.6394	0.000264883	15.6394	0.000256182
15.6391	0.000174521	15.6391	0.000250399	15.6391	0.000385227
15.6388	0.000187038	15.6388	0.000235915	15.6388	0.000422718
15.6385	0.000159501	15.6385	0.000244319	15.6385	0.000437322
15.6382	0.000131964	15.6382	0.000252723	15.6381	0.000360372
15.6379	0.000137328	15.6379	0.000263273	15.6379	0.00024146
15.6376	0.000142692	15.6376	0.000273823	15.6375	0.000214101
15.6373	0.000148057	15.6373	0.000295818	15.6372	0.000308813
15.637	0.000153421	15.637	0.000317812	15.6369	0.000311972
15.6367	0.000174879	15.6366	0.000323116	15.6366	0.000347378
15.6364	0.000196336	15.6364	0.000328421	15.6363	0.000230194
15.6361	0.000194906	15.636	0.00028032	15.636	0.000187398
15.6358	0.000193475	15.6357	0.000232219	15.6357	0.000236155
15.6355	0.000220178	15.6354	0.000228226	15.6354	0.000288727
15.6352	0.000246881	15.6351	0.000224232	15.6351	0.000341298
15.6349	0.000227807	15.6348	0.000220239	15.6348	0.000353815
15.6346	0.000208734	15.6345	0.000216245	15.6345	0.000274779
15.6342	0.000255821	15.6342	0.000223696	15.6342	0.000207187
15.6339	0.000302909	15.6339	0.000231147	15.6339	0.000292184
15.6336	0.000222204	15.6336	0.000235736	15.6336	0.00034857
15.6333	0.000233052	15.6333	0.000240326	15.6333	0.000404956
15.633	0.000190495	15.633	0.000264942	15.633	0.000404122
15.6327	0.000147938	15.6327	0.000243783	15.6327	0.000189663
15.6324	0.000130176	15.6324	0.000248372	15.6324	9.5368e-05
15.6321	0.000203966	15.6321	0.000252962	15.632	9.26261e-05
15.6318	0.000290094	15.6318	0.000250399	15.6317	0.000128031
15.6315	0.00028467	15.6315	0.000247836	15.6314	0.00025499
15.6312	0.000260172	15.6312	0.000245273	15.6311	0.000290395
15.6309	0.000235675	15.6309	0.00024271	15.6308	0.000325801
15.6306	0.000240265	15.6305	0.000253498	15.6305	0.00034404
15.6303	0.000244854	15.6302	0.000264287	15.6302	0.000362279
15.63	0.000226556	15.6299	0.000275075	15.6299	0.000340464
15.6297	0.000208257	15.6296	0.000285864	15.6296	0.000318648
15.6294	0.000256954	15.6293	0.000292837	15.6293	0.000239612
15.6291	0.00030565	15.629	0.000299811	15.629	0.000252129
15.6288	0.000257073	15.6287	0.000306785	15.6287	0.00031996
15.6285	0.000208495	15.6284	0.000313758	15.6284	0.00038779
15.6281	0.000132739	15.6281	0.000304281	15.6281	0.000259162
15.6278	0.000209568	15.6278	0.000294804	15.6278	0.000130535
15.6275	0.00017768	15.6275	0.000285327	15.6275	0.000112534
15.6272	0.000145792	15.6272	0.00027585	15.6272	0.000186087
15.6269	0.000188767	15.6269	0.000278245	15.6269	0.000368836
15.6266	0.000231741	15.6266	0.000280641	15.6266	0.000460031
15.6263	0.000303326	15.6263	0.00029448	15.6263	0.000410082
15.626	0.000283358	15.626	0.00030832	15.6259	0.000360133
15.6257	0.000241457	15.6257	0.000305231	15.6256	0.0003531
15.6254	0.000199555	15.6254	0.000302143	15.6253	0.000346066
15.6251	0.000228224	15.6251	0.000276167	15.625	0.000339033
15.6248	0.000256894	15.6248	0.00025019	15.6247	0.000332
15.6245	0.000243126	15.6244	0.000274758	15.6244	0.000361206
15.6242	0.000229357	15.6241	0.000299327	15.6241	0.000390413
15.6239	0.000215588	15.6238	0.000285748	15.6238	0.000400545
15.6236	0.00020182	15.6235	0.000272169	15.6235	0.000319125
15.6233	0.000231443	15.6232	0.000269081	15.6232	0.000271083
15.623	0.000261066	15.6229	0.000265993	15.6229	0.000314595
15.6227	0.000244914	15.6226	0.000262905	15.6226	0.00037718
15.6224	0.000228761	15.6223	0.000259816	15.6223	0.000439766
15.622	0.000198959	15.622	0.000250231	15.622	0.000436308
15.6217	0.000169157	15.6217	0.000240646	15.6217	0.000432851
15.6214	0.000162243	15.6214	0.000231061	15.6214	0.000404599
15.6211	0.000155329	15.6211	0.000221476	15.6211	0.000284793
15.6208	0.0002228	15.6208	0.000225242	15.6208	0.000168801
15.6205	0.000290272	15.6205	0.000229008	15.6204	5.281e-05
15.6202	0.000214694	15.6202	0.000231344	15.6202	0.000108481
15.6199	0.000139116	15.6199	0.00023368	15.6198	0.000255705
15.6196	0.000172256	15.6196	0.000240545	15.6195	0.000212194
15.6193	0.000113844	15.6193	0.000224523	15.6192	0.000168682
15.619	0.000124096	15.6189	0.000195626	15.6189	0.000302555
15.6187	0.000134348	15.6187	0.000212505	15.6186	0.000283839
15.6184	0.000204681	15.6183	0.000223186	15.6183	0.000144959
15.6181	0.000183462	15.618	0.000233866	15.618	0.000158668
15.6178	0.000213741	15.6177	0.000247407	15.6177	0.000183822
15.6175	0.00024402	15.6174	0.000260949	15.6174	0.000208975
15.6172	0.000218867	15.6171	0.000258602	15.6171	0.000200392
15.6168	0.000193714	15.6168	0.000256255	15.6168	0.000191809
15.6166	0.000191449	15.6165	0.000253908	15.6165	0.000229002
15.6162	0.000189184	15.6162	0.000251561	15.6162	0.000357749
15.6159	0.000168322	15.6159	0.000249929	15.6159	0.000462654
15.6156	0.000147461	15.6156	0.000248298	15.6156	0.00041497
15.6153	0.000197171	15.6153	0.000235222	15.6153	0.000331046
15.615	0.000246881	15.615	0.000222146	15.615	0.000338675
15.6147	0.000271914	15.6147	0.000223912	15.6147	0.000356795
15.6144	0.000205396	15.6144	0.000225678	15.6143	0.000374915
15.6141	0.000184654	15.6141	0.000227444	15.6141	0.000398757
15.6138	0.000255464	15.6138	0.000229209	15.6137	0.000422599
15.6135	0.0002681	15.6135	0.000243611	15.6134	0.000403526
15.6132	0.000280736	15.6132	0.000258013	15.6131	0.000384452
15.6129	0.000253318	15.6128	0.000253342	15.6128	0.000365379
15.6126	0.0002259	15.6126	0.00024867	15.6125	0.000346305
15.6123	0.000203548	15.6122	0.00023476	15.6122	0.000334384
15.612	0.000181197	15.6119	0.00022085	15.6119	0.000322463
15.6117	0.000158845	15.6116	0.000223152	15.6116	0.000320079
15.6114	0.000136494	15.6113	0.000271231	15.6113	0.000317695
15.6111	0.000145613	15.611	0.000266619	15.611	0.000212313
15.6107	0.000154733	15.6107	0.000262007	15.6107	0.00025952
15.6105	0.00015813	15.6104	0.000260256	15.6104	0.00029719
15.6101	0.000161527	15.6101	0.000258505	15.6101	0.000334861
15.6098	0.000212012	15.6098	0.00024525	15.6098	0.000284793
15.6095	0.000170945	15.6095	0.000231996	15.6095	0.000234724
15.6092	0.000181376	15.6092	0.000230185	15.6092	0.000230433
15.6089	0.000191806	15.6089	0.000228375	15.6089	0.000226141
15.6086	0.000232278	15.6086	0.000235148	15.6086	0.000264765
15.6083	0.000272749	15.6083	0.00024192	15.6082	0.000303389
15.608	0.000267444	15.608	0.000248693	15.608	0.000296237
15.6077	0.000262139	15.6077	0.000255465	15.6076	0.000289084
15.6074	0.000261409	15.6074	0.000245008	15.6073	0.000319661
15.6071	0.000260679	15.6071	0.000234551	15.607	0.000350239
15.6068	0.000237061	15.6067	0.000222187	15.6067	0.000380816
15.6065	0.000213443	15.6065	0.000255599	15.6064	0.000411394
15.6062	0.000253243	15.6061	0.000269461	15.6061	0.000375213
15.6059	0.000293044	15.6058	0.000237547	15.6058	0.000339033
15.6056	0.000205053	15.6055	0.000234242	15.6055	0.00034863
15.6053	0.000208615	15.6052	0.000230938	15.6052	0.000358226
15.605	0.000257594	15.6049	0.000219051	15.6049	0.000351133
15.6046	0.000306574	15.6046	0.000207163	15.6046	0.00034404
15.6043	0.000202967	15.6043	0.000214349	15.6043	0.000336947
15.604	0.000190912	15.604	0.000221535	15.604	0.000329854
15.6037	0.00014834	15.6037	0.000226576	15.6037	0.000325622
15.6034	0.000105768	15.6034	0.000231616	15.6034	0.00032139
15.6031	0.000114693	15.6031	0.0002481	15.6031	0.000317158
15.6028	0.000123619	15.6028	0.000264585	15.6028	0.000312926
15.6025	9.29677e-05	15.6025	0.00026736	15.6024	0.000311078
15.6022	6.23162e-05	15.6022	0.000270135	15.6021	0.000309231
15.6019	7.74408e-05	15.6019	0.000238578	15.6018	0.000307383
15.6016	9.25653e-05	15.6016	0.000207022	15.6015	0.000305535
15.6013	0.000106259	15.6013	0.000226009	15.6012	0.000364723
15.601	0.000119953	15.6009	0.000244997	15.6009	0.000423911
15.6007	0.00011076	15.6006	0.000237282	15.6006	0.000437322
15.6004	0.000101566	15.6003	0.000229567	15.6003	0.000450733
15.6001	8.50999e-05	15.6	0.000244859	15.6	0.000416937
15.5998	6.86342e-05	15.5997	0.000260152	15.5997	0.000383141
15.5995	9.79446e-05	15.5994	0.000248741	15.5994	0.000303568
15.5992	0.000127255	15.5991	0.000237331	15.5991	0.000223995
15.5989	0.000125094	15.5988	0.000239987	15.5988	0.000256003
15.5985	0.000122934	15.5985	0.000242643	15.5985	0.000288011
15.5982	0.000137939	15.5982	0.000245299	15.5982	0.000320019
15.5979	0.000152944	15.5979	0.000247955	15.5979	0.000352027
15.5976	0.000221608	15.5976	0.000248678	15.5976	0.00029272
15.5973	0.00019872	15.5973	0.0002494	15.5973	0.000233413
15.597	0.000181554	15.597	0.000235818	15.597	0.000250401
15.5967	0.000164388	15.5967	0.000268012	15.5967	0.000267388
15.5964	0.000169157	15.5964	0.000257767	15.5963	0.000302495
15.5961	0.000173925	15.5961	0.000247523	15.596	0.000337603
15.5958	0.000253079	15.5958	0.000240139	15.5957	0.000326933
15.5955	0.000240682	15.5955	0.000232756	15.5954	0.000316264
15.5952	0.000217317	15.5952	0.000241108	15.5951	0.000283898
15.5949	0.000193952	15.5948	0.00024946	15.5948	0.000251533
15.5946	0.000164865	15.5945	0.000246368	15.5945	0.000234426
15.5943	0.000135778	15.5942	0.000243276	15.5942	0.000125767
15.594	0.000163435	15.5939	0.00024376	15.5939	9.054e-05
15.5937	0.000191091	15.5936	0.000244245	15.5936	0.000207902
15.5934	0.000172971	15.5933	0.000244729	15.5933	0.000290932
15.5931	0.000154852	15.593	0.000245213	15.593	0.000282408
15.5928	0.000172256	15.5927	0.000235714	15.5927	0.000210465
15.5924	0.000189661	15.5924	0.000226214	15.5924	0.000230075
15.5921	0.000252841	15.5921	0.000216715	15.5921	0.000299277
15.5918	0.000316021	15.5918	0.000207215	15.5918	0.000368478
15.5915	0.000249503	15.5915	0.00020916	15.5915	0.000369014
15.5912	0.000182985	15.5912	0.000211105	15.5912	0.000369551
15.5909	0.000162243	15.5909	0.000219725	15.5909	0.000415864
15.5906	0.0001415	15.5906	0.000182569	15.5906	0.000462177
15.5903	0.000161289	15.5903	0.000193216	15.5902	0.000441494
15.59	0.000181078	15.59	0.000203863	15.5899	0.000420811
15.5897	0.00015509	15.5897	0.000223092	15.5896	0.000400128
15.5894	0.000129103	15.5894	0.000242322	15.5893	0.000379445
15.5891	0.000179409	15.5891	0.0002544	15.589	0.000392141
15.5888	0.000229715	15.5887	0.000266477	15.5887	0.000404837
15.5885	0.000234245	15.5884	0.000251852	15.5884	0.000463309
15.5882	0.000238774	15.5881	0.000237226	15.5881	0.000521782
15.5879	0.000200345	15.5878	0.00025931	15.5878	0.000463071
15.5876	0.000161915	15.5875	0.000281393	15.5875	0.00040436
15.5873	0.000169261	15.5872	0.000281542	15.5872	0.000391426
15.5869	0.000176607	15.5869	0.000281691	15.5869	0.000378492
15.5867	0.000229729	15.5866	0.000307828	15.5866	0.000370326
15.5863	0.000282852	15.5863	0.000288188	15.5863	0.00036216
15.586	0.000259681	15.586	0.000252336	15.586	0.000353994
15.5857	0.000236509	15.5857	0.000216484	15.5857	0.000345828
15.5854	0.000221445	15.5854	0.000231355	15.5854	0.000297608
15.5851	0.00020638	15.5851	0.000246226	15.5851	0.000249387
15.5848	0.000151261	15.5848	0.000261098	15.5848	0.000277461
15.5845	9.61416e-05	15.5845	0.000275969	15.5845	0.000305535
15.5842	8.77523e-05	15.5842	0.000264615	15.5841	0.00027162
15.5839	0.000170915	15.5839	0.00025326	15.5838	0.000237705
15.5836	0.000208302	15.5836	0.000241905	15.5835	0.000310602
15.5833	0.000154136	15.5833	0.00023055	15.5832	0.000383498
15.583	0.000183059	15.583	0.000230908	15.5829	0.000333728
15.5827	0.000211982	15.5826	0.000231266	15.5826	0.000283958
15.5824	0.000235183	15.5823	0.000250697	15.5823	0.000279965
15.5821	0.000258384	15.582	0.000270128	15.582	0.000275971
15.5818	0.000221504	15.5817	0.000275969	15.5817	0.000285329
15.5815	0.000184624	15.5814	0.00028181	15.5814	0.000294687
15.5812	0.000147744	15.5811	0.000287652	15.5811	0.000349822
15.5808	0.000110864	15.5808	0.000293493	15.5808	0.000404956
15.5806	0.000120356	15.5805	0.000283897	15.5805	0.000345649
15.5802	0.000129848	15.5802	0.0002743	15.5802	0.000286342
15.5799	0.000133618	15.5799	0.000264704	15.5799	0.00030333
15.5796	0.000137388	15.5796	0.000255108	15.5796	0.000320317
15.5793	0.000188364	15.5793	0.000254571	15.5793	0.000341119
15.579	0.000147789	15.579	0.000254035	15.579	0.000361921
15.5787	0.000158711	15.5787	0.000262081	15.5787	0.000336947
15.5784	0.000169634	15.5784	0.000270128	15.5784	0.000311972
15.5781	0.000138788	15.5781	0.000292301	15.578	0.000391843
15.5778	0.000107943	15.5778	0.000268697	15.5777	0.000471714
15.5775	9.9986e-05	15.5775	0.000218391	15.5774	0.00047529
15.5772	9.20289e-05	15.5772	0.000213861	15.5771	0.000478866
15.5769	0.00015512	15.5769	0.000223875	15.5768	0.000433805
15.5766	0.000218211	15.5765	0.000233888	15.5765	0.000388744
15.5763	0.000256507	15.5762	0.000235319	15.5762	0.000343682
15.576	0.00020325	15.5759	0.000236749	15.5759	0.000298621
15.5757	0.000160842	15.5756	0.000246763	15.5756	0.000336768
15.5754	0.000118434	15.5753	0.000256777	15.5753	0.000374915
15.5751	0.000146597	15.575	0.00026679	15.575	0.000336768
15.5747	0.00017476	15.5747	0.000276804	15.5747	0.000298621
15.5745	0.00014904	15.5744	0.000265836	15.5744	0.000352027
15.5741	0.000123321	15.5741	0.000254869	15.5741	0.000405433
15.5738	7.47139e-05	15.5738	0.000243902	15.5738	0.000361564
15.5735	2.61066e-05	15.5735	0.000232935	15.5735	0.000317695
15.5732	5.97532e-05	15.5732	0.000235498	15.5732	0.000251056
15.5729	9.33998e-05	15.5729	0.000238061	15.5729	0.000337007
15.5726	0.000121324	15.5726	0.000252068	15.5725	0.000346663
15.5723	0.000149249	15.5723	0.000266075	15.5723	0.000356319
15.572	0.000165253	15.572	0.000272691	15.5719	0.000234367
15.5717	8.97043e-05	15.5717	0.000279307	15.5716	0.000265004
15.5714	6.5654e-05	15.5714	0.000269711	15.5713	0.000432971
15.5711	4.16037e-05	15.571	0.000260114	15.571	0.000448349
15.5708	0.000127464	15.5708	0.000251472	15.5707	0.000454905
15.5705	0.000213323	15.5704	0.000288605	15.5704	0.000461462
15.5702	0.000217168	15.5701	0.000267088	15.5701	0.000458481
15.5699	0.000221012	15.5698	0.000245571	15.5698	0.000455501
15.5696	0.000297812	15.5695	0.000230014	15.5695	0.000387671
15.5693	0.00028306	15.5692	0.000237345	15.5692	0.00031984
15.5689	0.000296918	15.5689	0.000247538	15.5689	0.000272991
15.5686	0.000310776	15.5686	0.000211954	15.5686	0.00037873
15.5683	0.000304011	15.5683	0.000212013	15.5683	0.000382724
15.568	0.000297246	15.568	0.000234961	15.568	0.000386717
15.5677	0.000290481	15.5677	0.000255048	15.5677	0.000400247
15.5674	0.000283716	15.5674	0.000252247	15.5674	0.000413778
15.5671	0.000229744	15.5671	0.000247061	15.5671	0.000423493
15.5668	0.000175773	15.5668	0.000241875	15.5668	0.000433209
15.5665	0.000203817	15.5665	0.000246703	15.5664	0.00036663
15.5662	0.00023186	15.5662	0.000251531	15.5662	0.000300051
15.5659	0.000194578	15.5659	0.000245094	15.5658	0.000335516
15.5656	0.000248848	15.5656	0.000238657	15.5655	0.000370981
15.5653	0.000205843	15.5653	0.000232219	15.5652	0.000406446
15.565	0.000162839	15.5649	0.000225782	15.5649	0.000441911
15.5647	0.000178962	15.5647	0.000211477	15.5646	0.000464025
15.5644	0.000195085	15.5643	0.000197172	15.5643	0.000486138
15.5641	0.000165431	15.564	0.00020194	15.564	0.00040144
15.5638	0.000135778	15.5637	0.000206709	15.5637	0.000316741
15.5635	0.00017622	15.5634	0.00021708	15.5634	0.000286283
15.5632	0.000216661	15.5631	0.000227451	15.5631	0.000255825
15.5628	0.000268547	15.5628	0.000226378	15.5628	0.000225366
15.5625	0.00022888	15.5625	0.000225305	15.5625	0.000194908
15.5622	0.00014916	15.5622	0.000225186	15.5622	0.000226439
15.5619	0.000160991	15.5619	0.000225067	15.5619	0.00025797
15.5616	0.000212876	15.5616	0.000198245	15.5616	0.000283779
15.5613	0.00017321	15.5613	0.000171423	15.5613	0.000309588
15.561	0.000176339	15.561	0.000187576	15.561	0.000363292
15.5607	0.000179468	15.5607	0.000203728	15.5607	0.000325443
15.5604	0.000222652	15.5604	0.000181258	15.5603	0.000253262
15.5601	0.000265835	15.5601	0.000204563	15.5601	0.000333669
15.5598	0.000239877	15.5598	0.00021857	15.5597	0.00036067
15.5595	0.000213919	15.5595	0.000209689	15.5594	0.000387671
15.5592	0.000233738	15.5592	0.000235617	15.5591	0.000378432
15.5589	0.000253556	15.5588	0.000261545	15.5588	0.000369193
15.5586	0.000253497	15.5586	0.000251695	15.5585	0.000444057
15.5583	0.000253437	15.5582	0.000241846	15.5582	0.000518921
15.558	0.000230489	15.5579	0.000231996	15.5579	0.000425937
15.5577	0.000207542	15.5576	0.000222146	15.5576	0.000332953
15.5574	0.000207482	15.5573	0.000227794	15.5573	0.000312449
15.5571	0.000207423	15.557	0.000233441	15.557	0.000291945
15.5567	0.000207363	15.5567	0.000227645	15.5567	0.000317218
15.5564	0.000207303	15.5564	0.000221848	15.5564	0.00034249
15.5561	0.00018519	15.5561	0.000239178	15.5561	0.000386359
15.5558	0.000163077	15.5558	0.000256508	15.5558	0.000430229
15.5555	0.000163852	15.5555	0.000272885	15.5555	0.000397804
15.5552	0.000164627	15.5552	0.000243485	15.5552	0.000365379
[truncated: 63,539 more rows]

## Sheet: Figure 2f
	Figure 2f XPS spectra of P 2p for Ph-4PACz and Ph-Nd films on ITO.
	Ph-4PACz						Ph-Nd
	Binding energy (eV)	Intensity					Binding energy (eV)	Intensity
	139.08	7310.55	7310.54	7310.55	7310.54		139.48	7327.89	7327.89	7327.89	7327.89
	139.03	7309.17	7309.15	7309.17	7309.15		139.43	7324.55	7324.55	7324.55	7324.55
	138.98	7307.84	7307.82	7307.84	7307.82		139.38	7321.15	7321.15	7321.15	7321.15
	138.93	7306.71	7306.68	7306.71	7306.68		139.33	7317.79	7317.79	7317.79	7317.79
	138.88	7305.74	7305.71	7305.74	7305.71		139.28	7314.5	7314.5	7314.5	7314.5
	138.83	7304.7	7304.67	7304.7	7304.67		139.23	7311.46	7311.46	7311.46	7311.46
	138.78	7303.66	7303.61	7303.66	7303.61		139.18	7308.85	7308.85	7308.85	7308.85
	138.73	7302.68	7302.62	7302.68	7302.62		139.13	7306.31	7306.31	7306.31	7306.31
	138.68	7301.59	7301.52	7301.59	7301.52		139.08	7303.8	7303.8	7303.8	7303.8
	138.63	7300.34	7300.25	7300.34	7300.25		139.03	7301.26	7301.26	7301.26	7301.26
	138.58	7299.01	7298.9	7299.01	7298.9		138.98	7298.82	7298.82	7298.82	7298.82
	138.53	7297.87	7297.73	7297.87	7297.73		138.93	7296.46	7296.46	7296.46	7296.46
	138.48	7296.79	7296.62	7296.79	7296.62		138.88	7294.19	7294.19	7294.19	7294.19
	138.43	7295.78	7295.57	7295.78	7295.57		138.83	7292.07	7292.07	7292.07	7292.07
	138.38	7294.82	7294.57	7294.82	7294.57		138.78	7289.91	7289.91	7289.91	7289.91
	138.33	7293.89	7293.58	7293.89	7293.58		138.73	7287.75	7287.74	7287.75	7287.74
	138.28	7293	7292.62	7293	7292.62		138.68	7285.36	7285.35	7285.36	7285.35
	138.23	7292.05	7291.58	7292.05	7291.58		138.63	7282.96	7282.96	7282.96	7282.96
	138.18	7290.87	7290.3	7290.87	7290.3		138.58	7280.69	7280.68	7280.69	7280.68
	138.13	7289.53	7288.84	7289.53	7288.84		138.53	7278.69	7278.68	7278.69	7278.68
	138.08	7288.28	7287.45	7288.28	7287.45		138.48	7276.96	7276.95	7276.96	7276.95
	138.03	7287.13	7286.13	7287.13	7286.13		138.43	7275.29	7275.28	7275.29	7275.28
	137.98	7286.17	7284.96	7286.17	7284.96		138.38	7273.73	7273.72	7273.73	7273.72
	137.93	7285.38	7283.92	7285.38	7283.92		138.33	7272.27	7272.25	7272.27	7272.25
	137.88	7284.78	7283.03	7284.78	7283.03		138.28	7270.99	7270.97	7270.99	7270.97
	137.83	7284.14	7282.05	7284.14	7282.05		138.23	7270.05	7270.02	7270.05	7270.02
	137.78	7283.55	7281.05	7283.55	7281.05		138.18	7269.34	7269.29	7269.34	7269.29
	137.73	7283.03	7280.05	7283.03	7280.05		138.13	7268.89	7268.83	7268.89	7268.83
	137.68	7282.81	7279.27	7282.8	7279.27		138.08	7268.46	7268.39	7268.46	7268.39
	137.63	7282.9	7278.71	7282.9	7278.71		138.03	7268.3	7268.21	7268.3	7268.21
	137.58	7283.19	7278.24	7283.19	7278.23		137.98	7268.31	7268.19	7268.31	7268.19
	137.53	7283.59	7277.74	7283.58	7277.74		137.93	7268.25	7268.1	7268.25	7268.1
	137.48	7284.1	7277.22	7284.09	7277.22		137.88	7268.08	7267.9	7268.08	7267.9
	137.43	7284.79	7276.71	7284.78	7276.7		137.83	7267.83	7267.6	7267.83	7267.6
	137.38	7285.81	7276.36	7285.8	7276.34		137.78	7267.61	7267.32	7267.61	7267.32
	137.33	7287.05	7276	7287.03	7275.99		137.73	7267.54	7267.18	7267.54	7267.18
	137.28	7288.55	7275.67	7288.53	7275.65		137.68	7267.51	7267.06	7267.51	7267.06
	137.23	7290.32	7275.35	7290.29	7275.31		137.63	7267.4	7266.84	7267.4	7266.84
	137.18	7292.46	7275.08	7292.41	7275.04		137.58	7267.33	7266.64	7267.33	7266.64
	137.13	7294.65	7274.55	7294.59	7274.49		137.53	7267.31	7266.46	7267.31	7266.45
	137.08	7296.99	7273.78	7296.91	7273.7		137.48	7267.01	7265.95	7267	7265.95
	137.03	7299.72	7273	7299.62	7272.89		137.43	7266.55	7265.25	7266.54	7265.25
	136.98	7303.08	7272.38	7302.94	7272.24		137.38	7266.35	7264.76	7266.35	7264.76
	136.93	7307.23	7272.04	7307.04	7271.85		137.33	7266.46	7264.52	7266.46	7264.52
	136.88	7312	7271.77	7311.75	7271.52		137.28	7266.83	7264.48	7266.83	7264.47
	136.83	7317.27	7271.4	7316.95	7271.07		137.23	7267.31	7264.45	7267.31	7264.44
	136.78	7323.09	7270.91	7322.66	7270.48		137.18	7267.84	7264.37	7267.83	7264.36
	136.73	7329.7	7270.49	7329.14	7269.93		137.13	7268.45	7264.27	7268.44	7264.26
	136.68	7337.3	7270.28	7336.57	7269.55		137.08	7269.19	7264.15	7269.18	7264.14
	136.63	7345.79	7270.13	7344.85	7269.19		137.03	7270.03	7263.99	7270.02	7263.97
	136.58	7355.39	7270.19	7354.17	7268.98		136.98	7271.03	7263.79	7271.01	7263.77
	136.53	7366.18	7270.49	7364.62	7268.93		136.93	7272.28	7263.64	7272.25	7263.61
	136.48	7378.1	7270.91	7376.1	7268.91		136.88	7273.77	7263.49	7273.74	7263.46
	136.43	7391.16	7271.4	7388.62	7268.86		136.83	7275.49	7263.29	7275.45	7263.25
	136.38	7405.4	7271.96	7402.18	7268.74		136.78	7277.48	7263.05	7277.42	7262.98
	136.33	7420.9	7272.61	7416.83	7268.54		136.73	7279.78	7262.76	7279.7	7262.67
	136.28	7437.77	7273.43	7432.65	7268.31		136.68	7282.43	7262.4	7282.31	7262.28
	136.23	7456.12	7274.5	7449.71	7268.09		136.63	7285.5	7262.01	7285.35	7261.86
	136.18	7476.02	7275.86	7468.02	7267.86		136.58	7289.11	7261.64	7288.9	7261.44
	136.13	7497.44	7277.48	7487.5	7267.53		136.53	7293.26	7261.24	7292.99	7260.97
	136.08	7520.48	7279.46	7508.17	7267.14		136.48	7298.11	7260.88	7297.75	7260.53
	136.03	7545.2	7281.87	7530.01	7266.69		136.43	7303.7	7260.56	7303.23	7260.09
	135.98	7571.63	7284.8	7552.98	7266.15		136.38	7310.12	7260.27	7309.51	7259.66
	135.93	7599.86	7288.37	7577.04	7265.55		136.33	7317.45	7260.02	7316.65	7259.22
	135.88	7629.93	7292.71	7602.13	7264.91		136.28	7325.79	7259.83	7324.75	7258.79
	135.83	7661.9	7297.97	7628.15	7264.23		136.23	7335.23	7259.71	7333.89	7258.37
	135.78	7695.82	7304.33	7655.03	7263.55		136.18	7345.9	7259.69	7344.18	7257.98
	135.73	7731.67	7311.91	7682.57	7262.81		136.13	7357.95	7259.85	7355.75	7257.65
	135.68	7769.42	7320.84	7710.56	7261.98		136.08	7371.45	7260.17	7368.64	7257.36
	135.63	7809.07	7331.33	7738.79	7261.05		136.03	7386.45	7260.62	7382.88	7257.05
	135.58	7850.67	7343.62	7767.1	7260.05		135.98	7403.11	7261.29	7398.59	7256.77
	135.53	7894.16	7357.91	7795.2	7258.95		135.93	7421.49	7262.18	7415.8	7256.48
	135.48	7939.55	7374.44	7822.86	7257.75		135.88	7441.74	7263.36	7434.59	7256.2
	135.43	7986.8	7393.46	7849.78	7256.44		135.83	7463.93	7264.86	7454.98	7255.91
	135.38	8035.85	7415.18	7875.64	7254.98		135.78	7488.16	7266.76	7477.01	7255.62
	135.33	8086.64	7439.85	7900.13	7253.33		135.73	7514.56	7269.19	7500.73	7255.36
	135.28	8139.18	7467.73	7922.98	7251.54		135.68	7543.17	7272.19	7526.09	7255.1
	135.23	8193.42	7499.1	7943.93	7249.61		135.63	7574	7275.8	7552.97	7254.77
	135.18	8249.33	7534.19	7962.7	7247.56		135.58	7607.03	7280.09	7581.26	7254.31
	135.13	8306.84	7573.19	7979.04	7245.39		135.53	7642.34	7285.21	7610.88	7253.75
	135.08	8365.81	7616.21	7992.66	7243.06		135.48	7679.92	7291.3	7641.67	7253.05
	135.03	8426.19	7663.41	8003.41	7240.63		135.43	7719.8	7298.54	7673.48	7252.23
	134.98	8487.86	7714.85	8011.15	7238.14		135.38	7761.98	7307.16	7706.13	7251.32
	134.93	8550.54	7770.39	8015.65	7235.5		135.33	7806.35	7317.28	7739.29	7250.22
	134.88	8614.02	7829.93	8016.85	7232.75		135.28	7852.88	7329.14	7772.68	7248.95
	134.83	8678.07	7893.28	8014.76	7229.98		135.23	7901.55	7343.05	7806.03	7247.54
	134.78	8742.26	7960.04	8009.37	7227.15		135.18	7952.21	7359.2	7838.94	7245.93
	134.73	8806.1	8029.67	8000.64	7224.21		135.13	8004.8	7377.9	7871.03	7244.14
	134.68	8869	8101.5	7988.65	7221.15		135.08	8059.28	7399.52	7901.99	7242.23
	134.63	8930.31	8174.75	7973.51	7217.95		135.03	8115.56	7424.38	7931.4	7240.22
	134.58	8989.28	8248.52	7955.38	7214.63		134.98	8173.58	7452.83	7958.89	7238.14
	134.53	9045.08	8321.77	7934.47	7211.17		134.93	8233.17	7485.12	7983.99	7235.94
	134.48	9096.77	8393.34	7910.97	7207.53		134.88	8294.22	7521.54	8006.31	7233.63
	134.43	9143.41	8462.01	7885.13	7203.73		134.83	8356.62	7562.37	8025.45	7231.2
	134.38	9184.11	8526.64	7857.36	7199.89		134.78	8420.25	7607.81	8041.07	7228.63
	134.33	9217.91	8585.97	7827.97	7196.04		134.73	8484.99	7658.05	8052.86	7225.93
	134.28	9243.8	8638.72	7797.21	7192.13		134.68	8550.63	7713.13	8060.52	7223.01
	134.23	9260.95	8683.75	7765.43	7188.23		134.63	8617.02	7773.06	8063.81	7219.85
	134.18	9268.56	8719.98	7732.89	7184.32		134.58	8684.04	7837.84	8062.71	7216.51
	134.13	9265.97	8746.48	7699.86	7180.37		134.53	8751.42	7907.25	8057.11	7212.93
	134.08	9252.81	8762.61	7666.65	7176.45		134.48	8818.97	7981.04	8047.1	7209.17
	134.03	9228.85	8767.91	7633.51	7172.56		134.43	8886.3	8058.73	8032.74	7205.17
	133.98	9194.15	8762.19	7600.71	7168.76		134.38	8953.06	8139.79	8014.27	7201.01
	133.93	9148.99	8745.56	7568.5	7165.07		134.33	9018.74	8223.48	7991.94	7196.68
	133.88	9093.84	8718.29	7537.03	7161.48		134.28	9082.72	8308.88	7966.03	7192.19
	133.83	9029.42	8680.96	7506.48	7158.02		134.23	9144.33	8394.97	7936.96	7187.59
	133.78	8956.63	8634.33	7476.95	7154.65		134.18	9202.66	8480.47	7905.02	7182.82
	133.73	8876.47	8579.29	7448.49	7151.31		134.13	9256.8	8564.08	7870.66	7177.93
	133.68	8790.14	8516.97	7421.2	7148.02		134.08	9305.81	8644.42	7834.37	7172.99
	133.63	8699.02	8448.66	7395.22	7144.86		134.03	9348.59	8720	7796.59	7168
	133.58	8604.44	8375.68	7370.63	7141.86		133.98	9384.01	8789.27	7757.7	7162.95
	133.53	8507.67	8299.25	7347.41	7138.99		133.93	9411.03	8850.77	7718.13	7157.88
	133.48	8410.02	8220.67	7325.61	7136.26		133.88	9428.6	8903.1	7678.28	7152.79
	133.43	8312.67	8141.13	7305.22	7133.69		133.83	9435.73	8944.91	7638.41	7147.59
	133.38	8216.7	8061.74	7286.24	7131.28		133.78	9431.72	8975.18	7598.87	7142.33
	133.33	8123.11	7983.5	7268.66	7129.05		133.73	9416.03	8993.1	7559.98	7137.05
	133.28	8032.67	7907.23	7252.39	7126.95		133.68	9388.4	8998.15	7522.03	7131.78
	133.23	7946.03	7833.63	7237.36	7124.96		133.63	9348.83	8990.13	7485.25	7126.55
	133.18	7863.8	7763.35	7223.59	7123.14		133.58	9297.59	8969.15	7449.85	7121.41
	133.13	7786.43	7696.9	7211.07	7121.53		133.53	9235.2	8935.59	7415.98	7116.37
	133.08	7714.15	7634.55	7199.68	7120.08		133.48	9162.48	8890.16	7383.77	7111.45
	133.03	7647.13	7576.54	7189.39	7118.81		133.43	9080.49	8833.86	7353.36	7106.73
	132.98	7585.42	7522.99	7180.14	7117.71		133.38	8990.39	8767.82	7324.74	7102.17
	132.93	7528.96	7473.88	7171.84	7116.76		133.33	8893.6	8693.44	7297.99	7097.83
	132.88	7477.62	7429.14	7164.4	7115.93		133.28	8791.69	8612.29	7273.23	7093.83
	132.83	7431.14	7388.59	7157.69	7115.14		133.23	8686.07	8525.82	7250.37	7090.12
	132.78	7389.36	7352.1	7151.71	7114.45		133.18	8578.19	8435.53	7229.33	7086.66
	132.73	7352.01	7319.47	7146.39	7113.85		133.13	8469.46	8342.86	7210.02	7083.42
	132.68	7318.87	7290.51	7141.74	7113.38		133.08	8361.27	8249.29	7192.43	7080.45
	132.63	7289.58	7264.93	7137.66	7113.01		133.03	8254.85	8156.12	7176.5	7077.77
	132.58	7263.82	7242.44	7134.08	7112.7		132.98	8151.22	8064.44	7162.09	7075.31
	132.53	7241.26	7222.77	7130.93	7112.44		132.93	8051.24	7975.2	7149.04	7073
	132.48	7221.59	7205.64	7128.16	7112.21		132.88	7955.66	7889.25	7137.27	7070.85
	132.43	7204.49	7190.75	7125.7	7111.96		132.83	7865.1	7807.26	7126.7	7068.86
	132.38	7189.66	7177.86	7123.49	7111.7		132.78	7779.98	7729.77	7117.25	7067.03
	132.33	7176.89	7166.79	7121.55	7111.45		132.73	7700.52	7657.06	7108.73	7065.27
	132.28	7166.01	7157.37	7119.91	7111.28		132.68	7626.93	7589.43	7101.14	7063.64
	132.23	7156.71	7149.34	7118.47	7111.11		132.63	7559.32	7527.05	7094.45	7062.18
	132.18	7148.81	7142.55	7117.22	7110.95		132.58	7497.62	7469.93	7088.59	7060.91
	132.13	7142.15	7136.83	7116.15	7110.83		132.53	7441.64	7417.96	7083.44	7059.77
	132.08	7136.55	7132.05	7115.25	7110.75		132.48	7391.15	7370.96	7078.92	7058.72
	132.03	7131.85	7128.05	7114.45	7110.65		132.43	7345.89	7328.73	7074.97	7057.8
	131.98	7127.93	7124.73	7113.79	7110.59		132.38	7305.59	7291.03	7071.56	7057
	131.93	7124.63	7121.94	7113.18	7110.49		132.33	7269.89	7257.59	7068.63	7056.33
	131.88	7121.84	7119.59	7112.61	7110.35		132.28	7238.42	7228.05	7066.09	7055.72
	131.83	7119.52	7117.63	7112.1	7110.21		132.23	7210.78	7202.06	7063.87	7055.15
	131.78	7117.63	7116.06	7111.7	7110.12		132.18	7186.65	7179.35	7061.95	7054.64
	131.73	7116.09	7114.78	7111.36	7110.05		132.13	7165.71	7159.61	7060.3	7054.2
	131.68	7114.85	7113.76	7111.09	7110		132.08	7147.6	7142.51	7058.87	7053.79
	131.63	7113.85	7112.95	7110.88	7109.98		132.03	7131.99	7127.76	7057.62	7053.39
	131.58	7113.02	7112.27	7110.68	7109.93		131.98	7118.61	7115.11	7056.53	7053.03
	131.53	7112.32	7111.71	7110.49	7109.87		131.93	7107.19	7104.29	7055.58	7052.69
	131.48	7111.74	7111.23	7110.31	7109.8		131.88	7097.48	7095.1	7054.76	7052.38
	131.43	7111.2	7110.79	7110.09	7109.67		131.83	7089.26	7087.31	7054.04	7052.09
	131.38	7110.73	7110.39	7109.87	7109.52		131.78	7082.33	7080.73	7053.41	7051.81
	131.33	7110.35	7110.07	7109.68	7109.4		131.73	7076.55	7075.24	7052.89	7051.58
	131.28	7110.04	7109.81	7109.52	7109.3		131.68	7071.73	7070.67	7052.47	7051.4
	131.23	7109.81	7109.62	7109.41	7109.23		131.63	7067.72	7066.86	7052.1	7051.23
	131.18	7109.65	7109.5	7109.35	7109.2		131.58	7064.36	7063.66	7051.73	7051.03
	131.13	7110.03	7109.91	7109.81	7109.69		131.53	7061.53	7060.96	7051.37	7050.8
	131.08	7110.45	7110.35	7110.27	7110.18		131.48	7059.12	7058.67	7050.98	7050.52
	131.03	7110.87	7110.79	7110.74	7110.66		131.43	7057.1	7056.73	7050.6	7050.23
	130.98	7111.31	7111.25	7111.22	7111.15		131.38	7055.41	7055.11	7050.24	7049.95
	130.93	7111.77	7111.72	7111.69	7111.64		131.33	7053.99	7053.76	7049.9	7049.67
	130.88	7112.23	7112.19	7112.17	7112.13		131.28	7052.85	7052.67	7049.63	7049.44
	130.83	7112.69	7112.66	7112.65	7112.62		131.23	7051.89	7051.74	7049.35	7049.2
	130.78	7113.17	7113.14	7113.14	7113.11		131.18	7050.98	7050.86	7049	7048.88
	130.73	7113.64	7113.62	7113.62	7113.6		131.13	7050.13	7050.03	7048.58	7048.49
	130.68	7114.12	7114.11	7114.11	7114.09		131.08	7049.38	7049.31	7048.18	7048.11
	130.63	7114.6	7114.59	7114.59	7114.58		131.03	7048.72	7048.66	7047.79	7047.73
	130.58	7115.09	7115.08	7115.08	7115.07		130.98	7048.12	7048.08	7047.41	7047.37
	130.53	7115.57	7115.56	7115.57	7115.56		130.93	7047.61	7047.57	7047.06	7047.02
	130.48	7116.06	7116.05	7116.05	7116.05		130.88	7047.1	7047.07	7046.68	7046.66
	130.43	7116.55	7116.54	7116.54	7116.54		130.83	7046.6	7046.58	7046.28	7046.26
	130.38	7117.03	7117.03	7117.03	7117.03		130.78	7046.1	7046.08	7045.86	7045.84
	130.33	7117.52	7117.52	7117.52	7117.52		130.73	7045.56	7045.55	7045.38	7045.37
	130.28	7118.01	7118.01	7118.01	7118.01		130.68	7044.99	7044.98	7044.85	7044.84
	130.23	7118.5	7118.5	7118.5	7118.49		130.63	7044.48	7044.48	7044.38	7044.37
	130.18	7118.99	7118.98	7118.99	7118.98		130.58	7044.06	7044.05	7043.98	7043.97
	130.13	7119.47	7119.47	7119.47	7119.47		130.53	7043.7	7043.69	7043.64	7043.64
	130.08	7119.96	7119.96	7119.96	7119.96		130.48	7043.42	7043.41	7043.38	7043.37
	130.03	7120.45	7120.45	7120.45	7120.45		130.43	7043.21	7043.21	7043.18	7043.18
	129.98	7120.94	7120.94	7120.94	7120.94		130.38	7043.06	7043.05	7043.03	7043.03
	129.93	7121.43	7121.43	7121.43	7121.43		130.33	7042.92	7042.92	7042.91	7042.91
	129.88	7121.92	7121.92	7121.92	7121.92		130.28	7042.81	7042.81	7042.8	7042.8
	129.83	7122.41	7122.41	7122.41	7122.41		130.23	7042.68	7042.68	7042.67	7042.67
	129.78	7122.9	7122.9	7122.9	7122.9		130.18	7042.59	7042.59	7042.58	7042.58
	129.73	7123.39	7123.39	7123.39	7123.39		130.13	7043.77	7043.77	7043.77	7043.77
	129.68	7123.88	7123.88	7123.88	7123.88		130.08	7044.96	7044.96	7044.95	7044.95
	129.63	7124.37	7124.37	7124.37	7124.37		130.03	7046.14	7046.14	7046.14	7046.14
	129.58	7124.86	7124.86	7124.86	7124.86		129.98	7047.33	7047.33	7047.32	7047.32
	129.53	7125.35	7125.35	7125.35	7125.35		129.93	7048.51	7048.51	7048.51	7048.51
	129.48	7125.84	7125.84	7125.84	7125.84		129.88	7049.69	7049.69	7049.69	7049.69
	129.43	7126.32	7126.32	7126.32	7126.32		129.83	7050.88	7050.88	7050.88	7050.88
	129.38	7126.81	7126.81	7126.81	7126.81		129.78	7052.06	7052.06	7052.06	7052.06
	129.33	7127.3	7127.3	7127.3	7127.3		129.73	7053.25	7053.25	7053.25	7053.25
	129.28	7127.79	7127.79	7127.79	7127.79		129.68	7054.43	7054.43	7054.43	7054.43
	129.23	7128.28	7128.28	7128.28	7128.28		129.63	7055.62	7055.62	7055.62	7055.62
	129.18	7129.21	7129.21	7129.21	7129.21		129.58	7056.8	7056.8	7056.8	7056.8
	129.13	7130.13	7130.13	7130.13	7130.13		129.53	7057.99	7057.99	7057.99	7057.99
	129.08	7131.06	7131.06	7131.06	7131.06		129.48	7059.17	7059.17	7059.17	7059.17
	129.03	7131.98	7131.98	7131.98	7131.98		129.43	7060.36	7060.36	7060.36	7060.36

## Sheet: Figure 2g
	Figure 2g Phosphate characteristic peaks in partial enlarged FTIR spectra of Ph-4PACz and Ph-Nd powders.
		Ph-4PACz		Ph-Nd
	Transmittance (a.u.)	Wave number (cm-1)		Wave number (cm-1)
	3997.39	1.02089	3997.39	1.02136
	3995.96	1.0202	3995.96	1.02068
	3994.53	1.01951	3994.53	1.01997
	3993.1	1.01884	3993.1	1.0192
	3991.67	1.01819	3991.67	1.01837
	3990.24	1.01757	3990.24	1.01752
	3988.81	1.01697	3988.81	1.01669
	3987.37	1.0164	3987.37	1.01591
	3985.94	1.01581	3985.94	1.01514
	3984.51	1.0152	3984.51	1.01432
	3983.08	1.01455	3983.08	1.01348
	3981.65	1.01387	3981.65	1.01267
	3980.22	1.0132	3980.22	1.01194
	3978.79	1.01255	3978.79	1.01135
	3977.36	1.01194	3977.36	1.01088
	3975.93	1.01138	3975.93	1.01052
	3974.5	1.01084	3974.5	1.01028
	3973.07	1.01027	3973.07	1.01014
	3971.64	1.00967	3971.64	1.01005
	3970.21	1.00905	3970.21	1.00996
	3968.78	1.00842	3968.78	1.00978
	3967.35	1.0078	3967.35	1.00947
	3965.91	1.00719	3965.91	1.00897
	3964.48	1.00661	3964.48	1.0083
	3963.05	1.00607	3963.05	1.0075
	3961.62	1.00559	3961.62	1.00668
	3960.19	1.00515	3960.19	1.00591
	3958.76	1.00474	3958.76	1.00526
	3957.33	1.00432	3957.33	1.0047
	3955.9	1.00389	3955.9	1.00423
	3954.47	1.00344	3954.47	1.00379
	3953.04	1.003	3953.04	1.00333
	3951.61	1.00255	3951.61	1.00281
	3950.18	1.0021	3950.18	1.00227
	3948.75	1.00166	3948.75	1.00179
	3947.32	1.00121	3947.32	1.00141
	3945.88	1.00077	3945.88	1.00105
	3944.45	1.00036	3944.45	1.00058
	3943.02	1	3943.02	1
	3941.59	0.99968	3941.59	0.99945
	3940.16	0.99936	3940.16	0.99911
	3938.73	0.99904	3938.73	0.99906
	3937.3	0.99875	3937.3	0.99921
	3935.87	0.99854	3935.87	0.99939
	3934.44	0.99845	3934.44	0.99939
	3933.01	0.99844	3933.01	0.99912
	3931.58	0.99845	3931.58	0.99873
	3930.15	0.9984	3930.15	0.99842
	3928.72	0.99826	3928.72	0.99831
	3927.29	0.99807	3927.29	0.99835
	3925.85	0.99792	3925.85	0.99847
	3924.42	0.9979	3924.42	0.99865
	3922.99	0.99805	3922.99	0.99891
	3921.56	0.99831	3921.56	0.99912
	3920.13	0.99864	3920.13	0.99915
	3918.7	0.99901	3918.7	0.99899
	3917.27	0.99933	3917.27	0.99885
	3915.84	0.99954	3915.84	0.99899
	3914.41	0.99958	3914.41	0.99956
	3912.98	0.99948	3912.98	1.00049
	3911.55	0.99934	3911.55	1.00158
	3910.12	0.99927	3910.12	1.00256
	3908.69	0.9994	3908.69	1.00318
	3907.26	0.99979	3907.26	1.00321
	3905.82	1.0005	3905.82	1.00256
	3904.39	1.00144	3904.39	1.00134
	3902.96	1.00241	3902.96	0.99987
	3901.53	1.00317	3901.53	0.99851
	3900.1	1.00353	3900.1	0.99765
	3898.67	1.00346	3898.67	0.99761
	3897.24	1.00304	3897.24	0.99841
	3895.81	1.00238	3895.81	0.99966
	3894.38	1.00167	3894.38	1.00078
	3892.95	1.0011	3892.95	1.00139
	3891.52	1.00074	3891.52	1.00149
	3890.09	1.00053	3890.09	1.00132
	3888.66	1.0003	3888.66	1.00089
	3887.23	1	3887.23	1
	3885.79	0.99964	3885.79	0.99877
	3884.36	0.99919	3884.36	0.99722
	3882.93	0.99862	3882.93	0.99565
	3881.5	0.99793	3881.5	0.99437
	3880.07	0.99719	3880.07	0.99375
	3878.64	0.99646	3878.64	0.99399
	3877.21	0.99574	3877.21	0.9949
	3875.78	0.99515	3875.78	0.99601
	3874.35	0.99482	3874.35	0.99688
	3872.92	0.99483	3872.92	0.99723
	3871.49	0.99511	3871.49	0.99699
	3870.06	0.99554	3870.06	0.99639
	3868.63	0.99596	3868.63	0.99582
	3867.2	0.99623	3867.2	0.99546
	3865.77	0.99632	3865.77	0.99528
	3864.33	0.99633	3864.33	0.99536
	3862.9	0.9963	3862.9	0.99598
	3861.47	0.99622	3861.47	0.99732
	3860.04	0.99607	3860.04	0.99917
	3858.61	0.99596	3858.61	1.00088
	3857.18	0.99611	3857.18	1.00158
	3855.75	0.99672	3855.75	1.00062
	3854.32	0.99785	3854.32	0.99819
	3852.89	0.99918	3852.89	0.99551
	3851.46	1.00019	3851.46	0.9941
	3850.03	1.00049	3850.03	0.99465
	3848.6	1.00012	3848.6	0.9968
	3847.17	0.99946	3847.17	0.99958
	3845.74	0.99891	3845.74	1.00205
	3844.3	0.99872	3844.3	1.00369
	3842.87	0.99899	3842.87	1.00436
	3841.44	0.99959	3841.44	1.00412
	3840.01	1.00037	3840.01	1.00313
	3838.58	1.00112	3838.58	1.00168
	3837.15	1.00164	3837.15	1.00027
	3835.72	1.00176	3835.72	0.99934
	3834.29	1.00145	3834.29	0.99905
	3832.86	1.0008	3832.86	0.99932
	3831.43	1	3831.43	1
	3830	0.99946	3830	1.00108
	3828.57	0.99904	3828.57	1.00232
	3827.14	0.99883	3827.14	1.00358
	3825.71	0.99893	3825.71	1.00472
	3824.27	0.99936	3824.27	1.00541
	3822.84	1.00011	3822.84	1.00531
	3821.41	1.00108	3821.41	1.00449
	3819.98	1.00203	3819.98	1.00335
	3818.55	1.00265	3818.55	1.00221
	3817.12	1.00279	3817.12	1.00122
	3815.69	1.00251	3815.69	1.00067
	3814.26	1.00193	3814.26	1.00092
	3812.83	1.00119	3812.83	1.00203
	3811.4	1.00048	3811.4	1.00356
	3809.97	1.00008	3809.97	1.00485
	3808.54	1.00015	3808.54	1.00545
	3807.11	1.0007	3807.11	1.00533
	3805.68	1.00152	3805.68	1.00478
	3804.24	1.00232	3804.24	1.00388
	3802.81	1.00296	3802.81	1.00262
	3801.38	1.00337	3801.38	1.00119
	3799.95	1.00348	3799.95	0.99999
	3798.52	1.00322	3798.52	0.99929
	3797.09	1.00261	3797.09	0.99912
	3795.66	1.00181	3795.66	0.99945
	3794.23	1.00095	3794.23	1.00022
	3792.8	1.00014	3792.8	1.00121
	3791.37	0.99948	3791.37	1.00217
	3789.94	0.99905	3789.94	1.00286
	3788.51	0.99888	3788.51	1.00313
	3787.08	0.99894	3787.08	1.00299
	3785.65	0.99916	3785.65	1.00253
	3784.21	0.99946	3784.21	1.00192
	3782.78	0.99975	3782.78	1.00123
	3781.35	0.99997	3781.35	1.00047
	3779.92	1.00013	3779.92	0.99975
	3778.49	1.00019	3778.49	0.99936
	3777.06	1.00015	3777.06	0.99948
	3775.63	1	3775.63	1
	3774.2	0.99995	3774.2	1.00111
	3772.77	1.00004	3772.77	1.00182
	3771.34	1.00032	3771.34	1.00194
	3769.91	1.00078	3769.91	1.00164
	3768.48	1.00127	3768.48	1.00129
	3767.05	1.00165	3767.05	1.00119
	3765.62	1.00187	3765.62	1.00149
	3764.18	1.00196	3764.18	1.00218
	3762.75	1.00199	3762.75	1.00303
	3761.32	1.00207	3761.32	1.00382
	3759.89	1.00228	3759.89	1.00454
	3758.46	1.00263	3758.46	1.00545
	3757.03	1.00306	3757.03	1.00669
	3755.6	1.00357	3755.6	1.00805
	3754.17	1.00422	3754.17	1.00895
	3752.74	1.00512	3752.74	1.00888
	3751.31	1.00618	3751.31	1.00792
	3749.88	1.00711	3749.88	1.00661
	3748.45	1.00758	3748.45	1.00543
	3747.02	1.00749	3747.02	1.00438
	3745.59	1.00703	3745.59	1.00331
	3744.16	1.00645	3744.16	1.00254
	3742.72	1.00577	3742.72	1.00264
	3741.29	1.00493	3741.29	1.00368
	3739.86	1.00399	3739.86	1.00496
	3738.43	1.00317	3738.43	1.00548
	3737	1.00267	3737	1.00461
	3735.57	1.00246	3735.57	1.00255
	3734.14	1.00232	3734.14	1.00023
	3732.71	1.00194	3732.71	0.9986
	3731.28	1.00121	3731.28	0.99809
	3729.85	1.00021	3729.85	0.99844
	3728.42	0.9992	3728.42	0.99903
	3726.99	0.99845	3726.99	0.99933
	3725.56	0.99811	3725.56	0.9992
	3724.13	0.99812	3724.13	0.99883
	3722.69	0.99834	3722.69	0.99861
	3721.26	0.99864	3721.26	0.99893
	3719.83	0.99891	3719.83	1
	3718.4	0.99934	3718.4	1.00205
	3716.97	0.99973	3716.97	1.00436
	3715.54	1.00014	3715.54	1.00623
	3714.11	1.00064	3714.11	1.007
	3712.68	1.00123	3712.68	1.00644
	3711.25	1.00179	3711.25	1.00505
	3709.82	1.00207	3709.82	1.00372
	3708.39	1.0019	3708.39	1.00312
	3706.96	1.0013	3706.96	1.0033
	3705.53	1.00047	3705.53	1.00385
	3704.1	0.9997	3704.1	1.00427
	3702.66	0.99916	3702.66	1.00441
	3701.23	0.99891	3701.23	1.00447
	3699.8	0.99884	3699.8	1.00481
	3698.37	0.99884	3698.37	1.00556
	3696.94	0.99891	3696.94	1.00659
	3695.51	0.99911	3695.51	1.00759
	3694.08	0.99952	3694.08	1.00812
	3692.65	1.00017	3692.65	1.00784
	3691.22	1.001	3691.22	1.00669
	3689.79	1.00182	3689.79	1.00506
	3688.36	1.00236	3688.36	1.0037
	3686.93	1.00238	3686.93	1.00327
	3685.5	1.00186	3685.5	1.0039
	3684.07	1.00101	3684.07	1.00526
	3682.63	1.00014	3682.63	1.00679
	3681.2	0.99952	3681.2	1.00797
	3679.77	0.99932	3679.77	1.00839
	3678.34	0.9996	3678.34	1.00778
	3676.91	1.00025	3676.91	1.00667
	3675.48	1.00102	3675.48	1.00497
	3674.05	1.00156	3674.05	1.00331
	3672.62	1.00151	3672.62	1.00184
	3671.19	1.00084	3671.19	1.00043
	3669.76	1	3669.76	0.99919
	3668.33	0.99893	3668.33	0.99851
	3666.9	0.99761	3666.9	0.99858
	3665.47	0.99612	3665.47	0.9992
	3664.04	0.99463	3664.04	1
	3662.6	0.99495	3662.6	1.00251
	3661.17	0.99554	3661.17	1.00467
	3659.74	0.9964	3659.74	1.00637
	3658.31	0.99749	3658.31	1.00759
	3656.88	0.99876	3656.88	1.0085
	3655.45	1.00014	3655.45	1.00928
	3654.02	1.00153	3654.02	1.00985
	3652.59	1.00291	3652.59	1.00973
	3651.16	1.00434	3651.16	1.00855
	3649.73	1.00574	3649.73	1.00651
	3648.3	1.00681	3648.3	1.00448
	3646.87	1.00723	3646.87	1.00343
	3645.44	1.00692	3645.44	1.00376
	3644.01	1.00606	3644.01	1.00514
	3642.58	1.00499	3642.58	1.0069
	3641.14	1.004	3641.14	1.00851
	3639.71	1.00326	3639.71	1.00979
	3638.28	1.0028	3638.28	1.01073
	3636.85	1.00259	3636.85	1.01139
	3635.42	1.00257	3635.42	1.0117
	3633.99	1.00268	3633.99	1.0115
	3632.56	1.00289	3632.56	1.01069
	3631.13	1.00318	3631.13	1.00886
	3629.7	1.00351	3629.7	1.00628
	3628.27	1.00381	3628.27	1.00386
	3626.84	1.00388	3626.84	1.00259
	3625.41	1.00361	3625.41	1.00271
	3623.98	1.00307	3623.98	1.00368
	3622.55	1.00252	3622.55	1.00461
	3621.11	1.00219	3621.11	1.0049
	3619.68	1.00215	3619.68	1.00452
	3618.25	1.0023	3618.25	1.00389
	3616.82	1.00241	3616.82	1.00338
	3615.39	1.00229	3615.39	1.00301
	3613.96	1.0019	3613.96	1.00262
	3612.53	1.00124	3612.53	1.00201
	3611.1	1.00073	3611.1	1.00137
	3609.67	1	3609.67	1.00077
	3608.24	0.99916	3608.24	1
	3606.81	0.99865	3606.81	0.99969
	3605.38	0.99809	3605.38	0.99974
	3603.95	0.99755	3603.95	1.00008
	3602.52	0.99713	3602.52	1.00047
	3601.08	0.9969	3601.08	1.00072
	3599.65	0.99686	3599.65	1.00078
	3598.22	0.99695	3598.22	1.00069
	3596.79	0.99713	3596.79	1.00056
	3595.36	0.99739	3595.36	1.00052
	3593.93	0.99772	3593.93	1.0007
	3592.5	0.99813	3592.5	1.00106
	3591.07	0.99861	3591.07	1.00127
	3589.64	0.99917	3589.64	1.00102
	3588.21	0.99981	3588.21	1.00031
	3586.78	1.00041	3586.78	0.99958
	3585.35	1.00082	3585.35	0.99932
	3583.92	1.00094	3583.92	0.99969
	3582.49	1.0008	3582.49	1.00047
	3581.05	1.00054	3581.05	1.00139
	3579.62	1.00031	3579.62	1.00227
	3578.19	1.00018	3578.19	1.00306
	3576.76	1.00014	3576.76	1.00378
	3575.33	1.00017	3575.33	1.00443
	3573.9	1.00028	3573.9	1.00494
	3572.47	1.00047	3572.47	1.00512
	3571.04	1.00075	3571.04	1.00472
	3569.61	1.00114	3569.61	1.00356
	3568.18	1.00161	3568.18	1.0018
	3566.75	1.00206	3566.75	0.99996
	3565.32	1.00234	3565.32	0.99864
	3563.89	1.00233	3563.89	0.99813
	3562.46	1.00205	3562.46	0.9983
	3561.02	1.00162	3561.02	0.99889
	3559.59	1.00115	3559.59	0.99962
	3558.16	1.00073	3558.16	1.00028
	3556.73	1.00039	3556.73	1.00071
	3555.3	1.00016	3555.3	1.00079
	3553.87	1.00003	3553.87	1.00052
	3552.44	1	3552.44	1
	3551.01	1.00043	3551.01	0.99943
	3549.58	1.00088	3549.58	0.99883
	3548.15	1.00135	3548.15	0.99814
	3546.72	1.00179	3546.72	0.99738
	3545.29	1.00216	3545.29	0.99662
	3543.86	1.0024	3543.86	0.996
	3542.43	1.0025	3542.43	0.99558
	3540.99	1.0025	3540.99	0.99529
	3539.56	1.00248	3539.56	0.99505
	3538.13	1.00253	3538.13	0.9948
	3536.7	1.00268	3536.7	0.99456
	3535.27	1.00295	3535.27	0.9944
	3533.84	1.00332	3533.84	0.99428
	3532.41	1.00376	3532.41	0.9941
	3530.98	1.00426	3530.98	0.99372
	3529.55	1.00479	3529.55	0.99304
	3528.12	1.0053	3528.12	0.99208
	3526.69	1.00574	3526.69	0.99092
	3525.26	1.00606	3525.26	0.98971
	3523.83	1.00623	3523.83	0.98858
	3522.4	1.00626	3522.4	0.9876
	3520.97	1.00616	3520.97	0.98681
	3519.53	1.00597	3519.53	0.98614
	3518.1	1.00569	3518.1	0.98551
	3516.67	1.00535	3516.67	0.98485
	3515.24	1.00495	3515.24	0.98406
	3513.81	1.00447	3513.81	0.98305
	3512.38	1.00414	3512.38	0.98172
	3510.95	1.00375	3510.95	0.98004
	3509.52	1.0033	3509.52	0.97804
	3508.09	1.0028	3508.09	0.97581
	3506.66	1.00223	3506.66	0.97344
	3505.23	1.00179	3505.23	0.97099
	3503.8	1.00128	3503.8	0.96859
	3502.37	1.00068	3502.37	0.96635
	3500.94	1	3500.94	0.9643
	3499.5	0.99947	3499.5	0.96232
	3498.07	0.99891	3498.07	0.9603
	3496.64	0.99837	3496.64	0.95816
	3495.21	0.99789	3495.21	0.95595
	3493.78	0.99747	3493.78	0.95373
	3492.35	0.99711	3492.35	0.95153
	3490.92	0.9968	3490.92	0.94932
	3489.49	0.99653	3489.49	0.94704
	3488.06	0.99627	3488.06	0.94466
	3486.63	0.99599	3486.63	0.94214
	3485.2	0.99565	3485.2	0.93947
	3483.77	0.99526	3483.77	0.93664
	3482.34	0.99483	3482.34	0.93365
	3480.91	0.99435	3480.91	0.93057
	3479.47	0.99379	3479.47	0.92742
	3478.04	0.9931	3478.04	0.92419
	3476.61	0.99224	3476.61	0.92081
	3475.18	0.99118	3475.18	0.91721
	3473.75	0.98987	3473.75	0.91336
	3472.32	0.9883	3472.32	0.90924
	3470.89	0.98643	3470.89	0.90483
	3469.46	0.98424	3469.46	0.90011
	3468.03	0.98173	3468.03	0.89508
	3466.6	0.97891	3466.6	0.88972
	3465.17	0.97574	3465.17	0.88402
	3463.74	0.9722	3463.74	0.87794
	3462.31	0.96825	3462.31	0.87145
	3460.88	0.96386	3460.88	0.86455
	3459.44	0.95899	3459.44	0.85726
	3458.01	0.95361	3458.01	0.84959
	3456.58	0.9477	3456.58	0.84157
	3455.15	0.9412	3455.15	0.83318
	3453.72	0.93406	3453.72	0.82435
	3452.29	0.9262	3452.29	0.81496
	3450.86	0.91752	3450.86	0.80488
	3449.43	0.9079	3449.43	0.79395
	3448	0.89722	3448	0.78209
	3446.57	0.88538	3446.57	0.76928
	3445.14	0.87225	3445.14	0.75552
	3443.71	0.85776	3443.71	0.74081
	3442.28	0.84185	3442.28	0.72515
	3440.85	0.82455	3440.85	0.70857
	3439.41	0.80599	3439.41	0.69112
	3437.98	0.78636	3437.98	0.67291
	3436.55	0.76591	3436.55	0.65409
	3435.12	0.7449	3435.12	0.63484
	3433.69	0.72353	3433.69	0.61533
	3432.26	0.70195	3432.26	0.59565
	3430.83	0.68024	3430.83	0.57587
	3429.4	0.65843	3429.4	0.55606
	3427.97	0.63651	3427.97	0.53628
	3426.54	0.61445	3426.54	0.51655
	3425.11	0.59219	3425.11	0.49686
	3423.68	0.5697	3423.68	0.47712
	3422.25	0.54697	3422.25	0.45727
	3420.82	0.52406	3420.82	0.4373
	3419.39	0.50105	3419.39	0.41724
	3417.95	0.4781	3417.95	0.39721
	3416.52	0.45535	3416.52	0.37728
	3415.09	0.43299	3415.09	0.35758
	3413.66	0.41124	3413.66	0.33832
	3412.23	0.39036	3412.23	0.31977
	3410.8	0.37062	3410.8	0.30227
	3409.37	0.35231	3409.37	0.2861
	3407.94	0.33563	3407.94	0.2714
	3406.51	0.32065	3406.51	0.25816
	3405.08	0.30723	3405.08	0.24615
	3403.65	0.29503	3403.65	0.23501
	3402.22	0.28347	3402.22	0.22425
	3400.79	0.2719	3400.79	0.21335
	3399.36	0.25969	3399.36	0.20186
	3397.92	0.2464	3397.92	0.1895
	3396.49	0.23186	3396.49	0.17621
	3395.06	0.21618	3395.06	0.1622
	3393.63	0.19966	3393.63	0.14777
	3392.2	0.18276	3392.2	0.1333
	3390.77	0.16593	3390.77	0.11914
	3389.34	0.1496	3389.34	0.10558
	3387.91	0.13411	3387.91	0.09287
	3386.48	0.11972	3386.48	0.08117
	3385.05	0.10658	3385.05	0.0706
	3383.62	0.09478	3383.62	0.06119
	3382.19	0.08434	3382.19	0.05295
	3380.76	0.07523	3380.76	0.04582
	3379.33	0.06736	3379.33	0.03974
	3377.89	0.06063	3377.89	0.03463
	3376.46	0.05494	3376.46	0.03039
	3375.03	0.05013	3375.03	0.02689
	3373.6	0.04609	3373.6	0.02402
	3372.17	0.04265	3372.17	0.02165
	3370.74	0.03969	3370.74	0.01967
	3369.31	0.03708	3369.31	0.01797
	3367.88	0.03472	3367.88	0.01645
	3366.45	0.03254	3366.45	0.01505
	3365.02	0.03052	3365.02	0.01377
	3363.59	0.02866	3363.59	0.01259
	3362.16	0.02699	3362.16	0.01154
	3360.73	0.02555	3360.73	0.01065
	3359.3	0.02438	3359.3	0.00994
	3357.86	0.02349	3357.86	0.00942
	3356.43	0.02289	3356.43	0.0091
	3355	0.02257	3355	0.00896
	3353.57	0.02251	3353.57	0.00893
	3352.14	0.02268	3352.14	0.00899
	3350.71	0.02305	3350.71	0.00912
	3349.28	0.02359	3349.28	0.00936
	3347.85	0.02429	3347.85	0.00976
	3346.42	0.02516	3346.42	0.01034
	3344.99	0.0262	3344.99	0.01113
	3343.56	0.02746	3343.56	0.0121
	3342.13	0.02894	3342.13	0.01324
	3340.7	0.03066	3340.7	0.01455
	3339.27	0.03261	3339.27	0.01603
	3337.83	0.03481	3337.83	0.01767
	3336.4	0.03727	3336.4	0.01949
	3334.97	0.04005	3334.97	0.02154
	3333.54	0.0432	3333.54	0.02388
	3332.11	0.04676	3332.11	0.02655
	3330.68	0.05074	3330.68	0.02955
	3329.25	0.0551	3329.25	0.03288
	3327.82	0.0598	3327.82	0.03649
	3326.39	0.06473	3326.39	0.04037
	3324.96	0.0698	3324.96	0.04448
	3323.53	0.07494	3323.53	0.04876
	3322.1	0.08009	3322.1	0.05312
	3320.67	0.08525	3320.67	0.05748
	3319.24	0.09045	3319.24	0.06181
	3317.8	0.09572	3317.8	0.06611
	3316.37	0.10109	3316.37	0.07046
	3314.94	0.1066	3314.94	0.07494
	3313.51	0.11228	3313.51	0.07965
	3312.08	0.11821	3312.08	0.08468
	3310.65	0.12444	3310.65	0.09011
	3309.22	0.13105	3309.22	0.09599
	3307.79	0.13809	3307.79	0.10233
	3306.36	0.1456	3306.36	0.1091
	3304.93	0.1536	3304.93	0.11623
	3303.5	0.16211	3303.5	0.12363
	3302.07	0.17111	3302.07	0.13118
	3300.64	0.18049	3300.64	0.13879
	3299.21	0.19012	3299.21	0.14636
	3297.78	0.19974	3297.78	0.15374
	3296.34	0.2091	3296.34	0.16078
	3294.91	0.21789	3294.91	0.1673
	3293.48	0.22588	3293.48	0.17311
	3292.05	0.2329	3292.05	0.17804
	3290.62	0.23884	3290.62	0.18199
	3289.19	0.24368	3289.19	0.18494
	3287.76	0.24745	3287.76	0.18695
	3286.33	0.25021	3286.33	0.18813
	3284.9	0.25209	3284.9	0.18861
	3283.47	0.25322	3283.47	0.18853
	3282.04	0.25374	3282.04	0.18801
	3280.61	0.25377	3280.61	0.18714
	3279.18	0.25339	3279.18	0.18596
	3277.75	0.25266	3277.75	0.18451
	3276.31	0.25159	3276.31	0.18279
	3274.88	0.25018	3274.88	0.18081
	3273.45	0.24844	3273.45	0.17856
	3272.02	0.24636	3272.02	0.17604
	3270.59	0.24397	3270.59	0.17326
	3269.16	0.24132	3269.16	0.17024
	3267.73	0.23847	3267.73	0.16703
	3266.3	0.23544	3266.3	0.16368
	3264.87	0.23221	3264.87	0.16021
	3263.44	0.22872	3263.44	0.15664
	3262.01	0.22491	3262.01	0.15292
	3260.58	0.22071	3260.58	0.14901
	3259.15	0.21609	3259.15	0.14487
	3257.72	0.21102	3257.72	0.14049
	3256.28	0.20555	3256.28	0.13586
	3254.85	0.19972	3254.85	0.13102
	3253.42	0.19362	3253.42	0.12598
	3251.99	0.18732	3251.99	0.12079
	3250.56	0.18089	3250.56	0.11548
	3249.13	0.17436	3249.13	0.11005
	3247.7	0.16771	3247.7	0.10455
	3246.27	0.16092	3246.27	0.099
	3244.84	0.15398	3244.84	0.09346
	3243.41	0.1469	3243.41	0.08796
	3241.98	0.13972	3241.98	0.08253
	3240.55	0.13246	3240.55	0.07719
	3239.12	0.12515	3239.12	0.07192
	3237.69	0.1178	3237.69	0.06669
	3236.25	0.11045	3236.25	0.06147
	3234.82	0.10312	3234.82	0.05629
	3233.39	0.09585	3233.39	0.05119
	3231.96	0.08868	3231.96	0.04626
	3230.53	0.08168	3230.53	0.04157
	3229.1	0.07493	3229.1	0.03718
	3227.67	0.06848	3227.67	0.03312
	3226.24	0.06241	3226.24	0.02936
	3224.81	0.05675	3224.81	0.0259
	3223.38	0.05154	3223.38	0.02277
	3221.95	0.04679	3221.95	0.02
	3220.52	0.04253	3220.52	0.01762
	3219.09	0.03879	3219.09	0.01566
	3217.66	0.03558	3217.66	0.01411
	3216.22	0.03296	3216.22	0.01294
	3214.79	0.03091	3214.79	0.01212
	3213.36	0.02945	3213.36	0.0116
	3211.93	0.02853	3211.93	0.01134
	3210.5	0.02813	3210.5	0.01131
	3209.07	0.02822	3209.07	0.01149
	3207.64	0.02876	3207.64	0.01187
	3206.21	0.02973	3206.21	0.01245
	3204.78	0.03104	3204.78	0.01322
	3203.35	0.0326	3203.35	0.01414
	3201.92	0.03427	3201.92	0.01512
	3200.49	0.03589	3200.49	0.01608
	3199.06	0.03731	3199.06	0.01693
	3197.63	0.0384	3197.63	0.0176
	3196.2	0.03907	3196.2	0.01807
	3194.76	0.03934	3194.76	0.01831
	3193.33	0.03924	3193.33	0.01837
	3191.9	0.03888	3191.9	0.01832
	3190.47	0.03837	3190.47	0.01822
	3189.04	0.03786	3189.04	0.01812
	3187.61	0.03746	3187.61	0.01806
	3186.18	0.03729	3186.18	0.01806
	3184.75	0.0374	3184.75	0.01814
	3183.32	0.03783	3183.32	0.01831
	3181.89	0.03859	3181.89	0.0186
	3180.46	0.03967	3180.46	0.01906
	3179.03	0.04101	3179.03	0.0197
	3177.6	0.04255	3177.6	0.02052
	3176.17	0.04419	3176.17	0.02148
	3174.73	0.04587	3174.73	0.0225
	3173.3	0.0475	3173.3	0.02353
	3171.87	0.04901	3171.87	0.0245
	3170.44	0.05037	3170.44	0.02537
	3169.01	0.05151	3169.01	0.02607
	3167.58	0.05241	3167.58	0.02654
	3166.15	0.05304	3166.15	0.02673
	3164.72	0.05337	3164.72	0.02659
	3163.29	0.05336	3163.29	0.02611
	3161.86	0.053	3161.86	0.02534
	3160.43	0.05225	3160.43	0.02434
	3159	0.0511	3159	0.02319
	3157.57	0.04955	3157.57	0.02192
	3156.14	0.04763	3156.14	0.02057
	3154.7	0.0454	3154.7	0.01918
	3153.27	0.04294	3153.27	0.01777
	3151.84	0.04035	3151.84	0.01641
	3150.41	0.03778	3150.41	0.01511
	3148.98	0.03537	3148.98	0.01392
	3147.55	0.03327	3147.55	0.01287
	3146.12	0.03155	3146.12	0.012
	3144.69	0.03025	3144.69	0.01136
	3143.26	0.02938	3143.26	0.011
	3141.83	0.0289	3141.83	0.01092
	3140.4	0.02876	3140.4	0.01109
	3138.97	0.02892	3138.97	0.01145
	3137.54	0.02935	3137.54	0.01193
	3136.11	0.03006	3136.11	0.0125
	3134.67	0.03104	3134.67	0.01315
	3133.24	0.03229	3133.24	0.01389
	3131.81	0.03379	3131.81	0.01474
	3130.38	0.0355	3130.38	0.0157
	3128.95	0.03739	3128.95	0.01681
	3127.52	0.03943	3127.52	0.01806
	3126.09	0.04162	3126.09	0.01951
	3124.66	0.04397	3124.66	0.0212
	3123.23	0.04648	3123.23	0.02318
	3121.8	0.04915	3121.8	0.02539
	3120.37	0.05194	3120.37	0.02775
	3118.94	0.05482	3118.94	0.03015
	3117.51	0.05777	3117.51	0.03253
	3116.08	0.06078	3116.08	0.03493
	3114.64	0.06388	3114.64	0.03742
	3113.21	0.0671	3113.21	0.04014
	3111.78	0.07049	3111.78	0.04319
	3110.35	0.07407	3110.35	0.04658
	3108.92	0.07784	3108.92	0.05022
	3107.49	0.08177	3107.49	0.05389
	3106.06	0.08583	3106.06	0.05738
	3104.63	0.09	3104.63	0.06054
	3103.2	0.09425	3103.2	0.06334
	3101.77	0.09851	3101.77	0.06585
	3100.34	0.10271	3100.34	0.06823
	3098.91	0.1068	3098.91	0.07069
	3097.48	0.11074	3097.48	0.07342
	3096.05	0.11453	3096.05	0.07656
	3094.62	0.11818	3094.62	0.08013
	3093.18	0.1217	3093.18	0.08401
	3091.75	0.12511	3091.75	0.08801
	3090.32	0.12841	3090.32	0.09194
	3088.89	0.1316	3088.89	0.09567
	3087.46	0.13473	3087.46	0.09916
	3086.03	0.13782	3086.03	0.10244
	3084.6	0.14091	3084.6	0.10564
	3083.17	0.14403	3083.17	0.10885
	3081.74	0.14721	3081.74	0.11216
	3080.31	0.15042	3080.31	0.11552
	3078.88	0.15367	3078.88	0.11885
	3077.45	0.15695	3077.45	0.12207
	3076.02	0.16025	3076.02	0.12513
	3074.59	0.16356	3074.59	0.12806
	3073.15	0.16688	3073.15	0.13096
	3071.72	0.17016	3071.72	0.13386
	3070.29	0.17337	3070.29	0.13679
	3068.86	0.17647	3068.86	0.13972
	3067.43	0.17945	3067.43	0.14259
	3066	0.18235	3066	0.14536
	3064.57	0.18521	3064.57	0.14798
	3063.14	0.18815	3063.14	0.15045
	3061.71	0.19123	3061.71	0.15277
	3060.28	0.19451	3060.28	0.15494
	3058.85	0.19801	3058.85	0.15702
	3057.42	0.20174	3057.42	0.15907
	3055.99	0.20569	3055.99	0.16123
	3054.56	0.20983	3054.56	0.16361
	3053.12	0.21417	3053.12	0.16634
	3051.69	0.21868	3051.69	0.16943
	3050.26	0.22334	3050.26	0.17282
	3048.83	0.22809	3048.83	0.1764
	3047.4	0.23285	3047.4	0.18005
	3045.97	0.23751	3045.97	0.18376
	3044.54	0.24198	3044.54	0.18762
	3043.11	0.24616	3043.11	0.19175
	3041.68	0.25002	3041.68	0.19621
	3040.25	0.25358	3040.25	0.20102
	3038.82	0.25694	3038.82	0.20607
	3037.39	0.26016	3037.39	0.21124
	3035.96	0.26333	3035.96	0.21638
	3034.53	0.2665	3034.53	0.22137
	3033.09	0.26972	3033.09	0.22613
	3031.66	0.27303	3031.66	0.23068
	3030.23	0.2765	3030.23	0.23511
	3028.8	0.2802	3028.8	0.23957
	3027.37	0.28417	3027.37	0.24424
	3025.94	0.28847	3025.94	0.24924
	3024.51	0.29312	3024.51	0.25465
	3023.08	0.29812	3023.08	0.26043
	3021.65	0.30345	3021.65	0.26645
	3020.22	0.30903	3020.22	0.27256
	3018.79	0.31478	3018.79	0.27866
	3017.36	0.3206	3017.36	0.2847
	3015.93	0.32642	3015.93	0.29067
	3014.5	0.33218	3014.5	0.29663
	3013.06	0.33785	3013.06	0.30263
	3011.63	0.34341	3011.63	0.30869
	3010.2	0.34887	3010.2	0.31481
	3008.77	0.35425	3008.77	0.32096
	3007.34	0.3596	3007.34	0.32707
	3005.91	0.36496	3005.91	0.33311
	3004.48	0.37035	3004.48	0.33905
	3003.05	0.37578	3003.05	0.34484
	3001.62	0.38122	3001.62	0.35042
	3000.19	0.38664	3000.19	0.3557
	2998.76	0.39197	2998.76	0.36054
	2997.33	0.39717	2997.33	0.36486
	2995.9	0.40223	2995.9	0.36878
	2994.47	0.40719	2994.47	0.37255
	2993.03	0.41204	2993.03	0.37639
	2991.6	0.41678	2991.6	0.3804
	2990.17	0.42146	2990.17	0.38472
	2988.74	0.42618	2988.74	0.38943
	2987.31	0.43095	2987.31	0.3944
	2985.88	0.43572	2985.88	0.39936
	2984.45	0.44044	2984.45	0.40415
	2983.02	0.44513	2983.02	0.40879
	2981.59	0.44979	2981.59	0.41329
	2980.16	0.45438	2980.16	0.41754
	2978.73	0.45887	2978.73	0.42146
	2977.3	0.46322	2977.3	0.42506
	2975.87	0.46744	2975.87	0.42846
	2974.44	0.47145	2974.44	0.43166
	2973.01	0.47519	2973.01	0.43445
	2971.57	0.47862	2971.57	0.43663
	2970.14	0.4818	2970.14	0.43819
	2968.71	0.48476	2968.71	0.43932
	2967.28	0.48748	2967.28	0.44031
	2965.85	0.48991	2965.85	0.44144
	2964.42	0.49198	2964.42	0.44296
	2962.99	0.49359	2962.99	0.445
	2961.56	0.49451	2961.56	0.44736
	2960.13	0.49451	2960.13	0.4496
	2958.7	0.4936	2958.7	0.4514
	2957.27	0.49233	2957.27	0.45284
	2955.84	0.49162	2955.84	0.45435
	2954.41	0.49211	2954.41	0.45628
	2952.98	0.49377	2952.98	0.45864
	2951.54	0.49602	2951.54	0.46108
	2950.11	0.49837	2950.11	0.46318
	2948.68	0.50075	2948.68	0.4647
	2947.25	0.50336	2947.25	0.46563
	2945.82	0.50629	2945.82	0.46603
	2944.39	0.50943	2944.39	0.46568
	2942.96	0.51253	2942.96	0.46402
	2941.53	0.51532	2941.53	0.46042
	2940.1	0.51756	2940.1	0.45477
	2938.67	0.51902	2938.67	0.44776
	2937.24	0.51971	2937.24	0.44081
	2935.81	0.52014	2935.81	0.43561
	2934.38	0.52128	2934.38	0.43356
	2932.95	0.52393	2932.95	0.43532
	2931.51	0.52825	2931.51	0.44052
	2930.08	0.53378	2930.08	0.44813
	2928.65	0.5399	2928.65	0.45708
	2927.22	0.54626	2927.22	0.46659
	2925.79	0.55271	2925.79	0.47619
	2924.36	0.55912	2924.36	0.48553
	2922.93	0.56534	2922.93	0.49441
	2921.5	0.5713	2921.5	0.50282
	2920.07	0.57691	2920.07	0.51074
	2918.64	0.58204	2918.64	0.51803
	2917.21	0.58656	2917.21	0.5245
	2915.78	0.59049	2915.78	0.53011
	2914.35	0.59412	2914.35	0.53509
	2912.92	0.59798	2912.92	0.53987
	2911.48	0.6025	2911.48	0.54486
	2910.05	0.60776	2910.05	0.55019
	2908.62	0.61347	2908.62	0.55582
	2907.19	0.61925	2907.19	0.56158
	2905.76	0.62486	2905.76	0.56738
	2904.33	0.63035	2904.33	0.57328
	2902.9	0.63592	2902.9	0.57944
	2901.47	0.64169	2901.47	0.58592
	2900.04	0.64764	2900.04	0.59256
	2898.61	0.65356	2898.61	0.59904
	2897.18	0.65921	2897.18	0.60511
	2895.75	0.66439	2895.75	0.61071
	2894.32	0.66898	2894.32	0.61575
	2892.89	0.67299	2892.89	0.62017
	2891.45	0.67642	2891.45	0.62395
	2890.02	0.67915	2890.02	0.62708
	2888.59	0.68105	2888.59	0.62949
	2887.16	0.68203	2887.16	0.63107
	2885.73	0.68219	2885.73	0.63185
	2884.3	0.68177	2884.3	0.63205
	2882.87	0.68106	2882.87	0.63192
	2881.44	0.6803	2881.44	0.63165
	2880.01	0.67967	2880.01	0.63138
	2878.58	0.67935	2878.58	0.63143
	2877.15	0.6796	2877.15	0.63218
	2875.72	0.6807	2875.72	0.63395
	2874.29	0.68279	2874.29	0.63682
	2872.86	0.68582	2872.86	0.64067
	2871.43	0.68961	2871.43	0.6453
	2869.99	0.69394	2869.99	0.65049
	2868.56	0.69855	2868.56	0.65603
	2867.13	0.70316	2867.13	0.66177
	2865.7	0.70762	2865.7	0.66759
	2864.27	0.71195	2864.27	0.67334
	2862.84	0.71633	2862.84	0.67894
	2861.41	0.72085	2861.41	0.68445
	2859.98	0.72544	2859.98	0.68997
	2858.55	0.72984	2858.55	0.69545
	2857.12	0.73389	2857.12	0.70077
	2855.69	0.73758	2855.69	0.70589
	2854.26	0.74105	2854.26	0.71094
	2852.83	0.74452	2852.83	0.71608
	2851.4	0.74811	2851.4	0.72142
	2849.96	0.75187	2849.96	0.72695
	2848.53	0.75575	2848.53	0.73262
	2847.1	0.75965	2847.1	0.73836
	2845.67	0.76347	2845.67	0.74404
	2844.24	0.76715	2844.24	0.74945
	2842.81	0.77063	2842.81	0.75438
	2841.38	0.77383	2841.38	0.75868
	2839.95	0.77656	2839.95	0.76237
	2838.52	0.77868	2838.52	0.76554
	2837.09	0.78016	2837.09	0.76823
	2835.66	0.78115	2835.66	0.77055
	2834.23	0.78184	2834.23	0.77269
	2832.8	0.78237	2832.8	0.77481
	2831.37	0.78279	2831.37	0.77687
	2829.93	0.78308	2829.93	0.77873
	2828.5	0.78316	2828.5	0.78024
	2827.07	0.78292	2827.07	0.78128
	2825.64	0.78222	2825.64	0.78176
	2824.21	0.78098	2824.21	0.78167
	2822.78	0.77918	2822.78	0.78111
	2821.35	0.77693	2821.35	0.78024
	2819.92	0.77439	2819.92	0.77917
	2818.49	0.77172	2818.49	0.77798
	2817.06	0.76907	2817.06	0.77675
	2815.63	0.7666	2815.63	0.77563
	2814.2	0.76439	2814.2	0.77472
	2812.77	0.76247	2812.77	0.77407
	2811.34	0.76085	2811.34	0.77374
	2809.9	0.75969	2809.9	0.77406
	2808.47	0.75932	2808.47	0.77554
	2807.04	0.76013	2807.04	0.77867
	2805.61	0.76245	2805.61	0.78361
	2804.18	0.76632	2804.18	0.7901
	2802.75	0.77155	2802.75	0.79755
	2801.32	0.7777	2801.32	0.80529
	2799.89	0.78425	2799.89	0.8128
	2798.46	0.7907	2798.46	0.81981
	2797.03	0.79674	2797.03	0.82627
	2795.6	0.80224	2795.6	0.83215
	2794.17	0.80724	2794.17	0.8375
	2792.74	0.81181	2792.74	0.84251
	2791.31	0.81601	2791.31	0.84732
	2789.87	0.81984	2789.87	0.85194
	2788.44	0.82334	2788.44	0.85612
	2787.01	0.82654	2787.01	0.8596
	2785.58	0.82952	2785.58	0.8623
	2784.15	0.83225	2784.15	0.86433
	2782.72	0.83472	2782.72	0.86587
	2781.29	0.83693	2781.29	0.86701
	2779.86	0.83896	2779.86	0.86781
	2778.43	0.8409	2778.43	0.86833
	2777	0.84278	2777	0.86861
	2775.57	0.84455	2775.57	0.86873
	2774.14	0.84613	2774.14	0.86878
	2772.71	0.84753	2772.71	0.8688
	2771.28	0.84875	2771.28	0.86868
	2769.84	0.84982	2769.84	0.86832
	2768.41	0.85068	2768.41	0.86769
	2766.98	0.8513	2766.98	0.86687
	2765.55	0.85161	2765.55	0.86591
	2764.12	0.85155	2764.12	0.86481
	2762.69	0.85106	2762.69	0.86353
	2761.26	0.85011	2761.26	0.86208
	2759.83	0.84867	2759.83	0.86057
	2758.4	0.84673	2758.4	0.85903
	2756.97	0.84442	2756.97	0.85733
	2755.54	0.84197	2755.54	0.85528
	2754.11	0.83967	2754.11	0.85291
	2752.68	0.83784	2752.68	0.85039
	2751.25	0.83669	2751.25	0.84793
	2749.82	0.83624	2749.82	0.84567
	2748.38	0.83637	2748.38	0.84366
	2746.95	0.83687	2746.95	0.84197
	2745.52	0.83752	2745.52	0.84056
	2744.09	0.83819	2744.09	0.83936
	2742.66	0.83873	2742.66	0.83828
	2741.23	0.83906	2741.23	0.83735
	2739.8	0.83922	2739.8	0.83674
	2738.37	0.83924	2738.37	0.83669
	2736.94	0.83906	2736.94	0.83726
	2735.51	0.83854	2735.51	0.83822
	2734.08	0.83751	2734.08	0.83918
	2732.65	0.83593	2732.65	0.83979
	2731.22	0.83381	2731.22	0.83986
	2729.79	0.83127	2729.79	0.83923
	2728.35	0.82847	2728.35	0.83784
	2726.92	0.82555	2726.92	0.83587
	2725.49	0.82261	2725.49	0.83362
	2724.06	0.81968	2724.06	0.83134
	2722.63	0.8167	2722.63	0.82913
	2721.2	0.8136	2721.2	0.82704
	2719.77	0.81034	2719.77	0.82517
	2718.34	0.80693	2718.34	0.8236
	2716.91	0.80354	2716.91	0.82249
	2715.48	0.8005	2715.48	0.82216
	2714.05	0.79829	2714.05	0.82307
	2712.62	0.79747	2712.62	0.82557
	2711.19	0.79855	2711.19	0.82978
	2709.76	0.80179	2709.76	0.83563
	2708.32	0.80708	2708.32	0.84287
	2706.89	0.81396	2706.89	0.85109
	2705.46	0.82177	2705.46	0.85974
	2704.03	0.82987	2704.03	0.86828
	2702.6	0.83777	2702.6	0.87632
	2701.17	0.84519	2701.17	0.88361
	2699.74	0.85198	2699.74	0.89013
	2698.31	0.85811	2698.31	0.89593
	2696.88	0.86359	2696.88	0.90112
	2695.45	0.86851	2695.45	0.90573
	2694.02	0.87295	2694.02	0.90979
	2692.59	0.87698	2692.59	0.91327
	2691.16	0.88063	2691.16	0.91613
	2689.73	0.88395	2689.73	0.91823
	2688.29	0.88695	2688.29	0.91943
	2686.86	0.88965	2686.86	0.91966
	2685.43	0.89207	2685.43	0.91909
	2684	0.89423	2684	0.91793
	2682.57	0.89613	2682.57	0.91636
	2681.14	0.89776	2681.14	0.91448
	2679.71	0.89906	2679.71	0.91239
	2678.28	0.90005	2678.28	0.91031
	2676.85	0.90074	2676.85	0.90852
	2675.42	0.90113	2675.42	0.9072
	2673.99	0.9012	2673.99	0.90624
	2672.56	0.90098	2672.56	0.90533
	2671.13	0.90051	2671.13	0.90422
	2669.7	0.89994	2669.7	0.9029
	2668.26	0.89946	2668.26	0.90158
	2666.83	0.89934	2666.83	0.90053
	2665.4	0.89982	2665.4	0.89991
	2663.97	0.90105	2663.97	0.89979
	2662.54	0.90307	2662.54	0.90013
	2661.11	0.90571	2661.11	0.90083
	2659.68	0.90873	2659.68	0.9017
	2658.25	0.91184	2658.25	0.90256
	2656.82	0.91474	2656.82	0.90332
	2655.39	0.91725	2655.39	0.90377
	2653.96	0.9192	2653.96	0.90373
	2652.53	0.92056	2652.53	0.90316
	2651.1	0.92136	2651.1	0.90224
	2649.67	0.92171	2649.67	0.90123
	2648.24	0.92179	2648.24	0.90033
	2646.8	0.92172	2646.8	0.89968
	2645.37	0.92156	2645.37	0.89937
	2643.94	0.92131	2643.94	0.89929
	2642.51	0.92095	2642.51	0.89929
	2641.08	0.92048	2641.08	0.89922
	2639.65	0.91991	2639.65	0.89907
	2638.22	0.91922	2638.22	0.89897
	2636.79	0.91838	2636.79	0.89914
	2635.36	0.91741	2635.36	0.89969
	2633.93	0.91632	2633.93	0.90057
	2632.5	0.91516	2632.5	0.90173
	2631.07	0.91401	2631.07	0.90315
	2629.64	0.913	2629.64	0.90486
	2628.21	0.91222	2628.21	0.90677
	2626.77	0.91176	2626.77	0.90871
	2625.34	0.91168	2625.34	0.91068
	2623.91	0.91202	2623.91	0.91288
	2622.48	0.91283	2622.48	0.91559
	2621.05	0.91414	2621.05	0.91889
	2619.62	0.91596	2619.62	0.9227
	2618.19	0.9182	2618.19	0.92682
	2616.76	0.92076	2616.76	0.93108
	2615.33	0.92355	2615.33	0.93533
	2613.9	0.92648	2613.9	0.93942
	2612.47	0.92951	2612.47	0.94326
	2611.04	0.93257	2611.04	0.94683
	2609.61	0.93559	2609.61	0.95008
	2608.18	0.93849	2608.18	0.95297
	2606.74	0.94121	2606.74	0.95542
	2605.31	0.94371	2605.31	0.9574
	2603.88	0.94594	2603.88	0.95886
	2602.45	0.94783	2602.45	0.95978
	2601.02	0.94939	2601.02	0.96011
	2599.59	0.95063	2599.59	0.95983
	2598.16	0.95158	2598.16	0.95889
	2596.73	0.95224	2596.73	0.95726
	2595.3	0.95255	2595.3	0.955
	2593.87	0.95246	2593.87	0.95232
	2592.44	0.95195	2592.44	0.94942
	2591.01	0.95101	2591.01	0.94637
	2589.58	0.94955	2589.58	0.94303
	2588.15	0.94744	2588.15	0.93927
	2586.71	0.94449	2586.71	0.93503
	2585.28	0.94062	2585.28	0.93038
	2583.85	0.93592	2583.85	0.92546
	2582.42	0.93073	2582.42	0.92059
	2580.99	0.92567	2580.99	0.91624
	2579.56	0.92149	2579.56	0.91302
	2578.13	0.91891	2578.13	0.91142
	2576.7	0.9184	2576.7	0.91164
	2575.27	0.92003	2575.27	0.9134
	2573.84	0.92343	2573.84	0.91615
	2572.41	0.92801	2572.41	0.91927
	2570.98	0.93311	2570.98	0.92227
	2569.55	0.9382	2569.55	0.9248
	2568.12	0.94293	2568.12	0.9266
	2566.68	0.94705	2566.68	0.9275
	2565.25	0.95051	2565.25	0.92753
	2563.82	0.95331	2563.82	0.92688
	2562.39	0.95549	2562.39	0.92584
	2560.96	0.9571	2560.96	0.92461
	2559.53	0.95816	2559.53	0.92329
	2558.1	0.95875	2558.1	0.92199
	2556.67	0.95889	2556.67	0.92082
	2555.24	0.95861	2555.24	0.91987
	2553.81	0.95795	2553.81	0.91915
	2552.38	0.95699	2552.38	0.91864
	2550.95	0.95586	2550.95	0.91834
	2549.52	0.95473	2549.52	0.91834
	2548.09	0.95384	2548.09	0.91876
	2546.65	0.95344	2546.65	0.91969
	2545.22	0.95371	2545.22	0.92122
	2543.79	0.95477	2543.79	0.92344
	2542.36	0.95658	2542.36	0.92643
	2540.93	0.95903	2540.93	0.93013
	2539.5	0.96196	2539.5	0.93439
	2538.07	0.96515	2538.07	0.93895
	2536.64	0.96842	2536.64	0.94363
	2535.21	0.9716	2535.21	0.94827
	2533.78	0.97462	2533.78	0.95269
	2532.35	0.97744	2532.35	0.95672
	2530.92	0.98004	2530.92	0.96016
	2529.49	0.98238	2529.49	0.96291
	2528.06	0.98447	2528.06	0.96511
	2526.63	0.98636	2526.63	0.96707
	2525.19	0.98808	2525.19	0.9692
	2523.76	0.98962	2523.76	0.97176
	2522.33	0.99095	2522.33	0.97484
	2520.9	0.99211	2520.9	0.9783
	2519.47	0.99314	2519.47	0.98195
	2518.04	0.99412	2518.04	0.98559
	2516.61	0.99506	2516.61	0.98903
	2515.18	0.99591	2515.18	0.9921
	2513.75	0.99665	2513.75	0.99475
	2512.32	0.99727	2512.32	0.99703
	2510.89	0.99781	2510.89	0.99895
	2509.46	0.99831	2509.46	1.00044
	2508.03	0.9988	2508.03	1.00146
	2506.6	0.99927	2506.6	1.00206
	2505.16	0.99968	2505.16	1.00228
	2503.73	1.00001	2503.73	1.00205
	2502.3	1.00024	2502.3	1.0013
	2500.87	1.0004	2500.87	1.00013
	2499.44	1.00047	2499.44	0.99887
	2498.01	1.00047	2498.01	0.99791
	2496.58	1.00041	2496.58	0.99758
	2495.15	1.00031	2495.15	0.99794
	2493.72	1.00017	2493.72	0.99885
	2492.29	1	2492.29	1
	2490.86	1.00028	2490.86	1.00161
	2489.43	1.00052	2489.43	1.00285
	2488	1.00075	2488	1.00367
	2486.57	1.001	2486.57	1.00413
	2485.13	1.00126	2485.13	1.0043
	2483.7	1.00152	2483.7	1.00418
	2482.27	1.00173	2482.27	1.00369
	2480.84	1.00188	2480.84	1.00283
	2479.41	1.00195	2479.41	1.00161
	2477.98	1.00199	2477.98	1.00006
	2476.55	1.002	2476.55	0.99817
	2475.12	1.00199	2475.12	0.99598
	2473.69	1.00197	2473.69	0.99359
	2472.26	1.00191	2472.26	0.99117
	2470.83	1.00183	2470.83	0.98893
	2469.4	1.00172	2469.4	0.98699
	2467.97	1.00163	2467.97	0.98541
	2466.54	1.00154	2466.54	0.98417
	2465.1	1.00143	2465.1	0.98328
	2463.67	1.00126	2463.67	0.98272
	2462.24	1.00106	2462.24	0.98248
	2460.81	1.00088	2460.81	0.98252
	2459.38	1.00071	2459.38	0.98282
	2457.95	1.00053	2457.95	0.98337
	2456.52	1.0003	2456.52	0.98415
	2455.09	1.00003	2455.09	0.98505
	2453.66	0.9998	2453.66	0.98596
	2452.23	0.99964	2452.23	0.98687
	2450.8	0.99953	2450.8	0.9879
	2449.37	0.99943	2449.37	0.98914
	2447.94	0.99932	2447.94	0.99055
	2446.51	0.99924	2446.51	0.99192
	2445.07	0.99926	2445.07	0.99311
	2443.64	0.99939	2443.64	0.99414
	2442.21	0.99959	2442.21	0.99514
	2440.78	0.99979	2440.78	0.99622
	2439.35	0.99994	2439.35	0.9973
	2437.92	1	2437.92	0.99827
	2436.49	1	2436.49	0.99908
	2435.06	1.00028	2435.06	0.99971
	2433.63	1.00051	2433.63	1.00014
	2432.2	1.00066	2432.2	1.00036
	2430.77	1.00074	2430.77	1.00042
	2429.34	1.00077	2429.34	1.00037
	2427.91	1.00076	2427.91	1.00027
	2426.48	1.00073	2426.48	1.00015
	2425.05	1.00068	2425.05	1
	2423.61	1.00062	2423.61	0.99986
	2422.18	1.00056	2422.18	0.99959
	2420.75	1.00051	2420.75	0.99952
	2419.32	1.00045	2419.32	0.99937
	2417.89	1.00036	2417.89	0.99925
	2416.46	1.00022	2416.46	0.99914
	2415.03	1.00012	2415.03	0.99898
	2413.6	0.99999	2413.6	0.99872
	2412.17	0.99981	2412.17	0.99839
	2410.74	0.99978	2410.74	0.99803
	2409.31	0.99972	2409.31	0.99766
	2407.88	0.99963	2407.88	0.99759
	2406.45	0.99952	2406.45	0.99732
	2405.02	0.99938	2405.02	0.99694
	2403.58	0.99923	2403.58	0.9964
	2402.15	0.99906	2402.15	0.99582
	2400.72	0.9989	2400.72	0.99529
	2399.29	0.99874	2399.29	0.99485
	2397.86	0.99856	2397.86	0.9945
	2396.43	0.99836	2396.43	0.99422
	2395	0.99812	2395	0.99399
	2393.57	0.99783	2393.57	0.99376
	2392.14	0.99746	2392.14	0.9935
	2390.71	0.99701	2390.71	0.9932
	2389.28	0.99646	2389.28	0.99282
	2387.85	0.99579	2387.85	0.99239
	2386.42	0.99502	2386.42	0.99192
	2384.99	0.99418	2384.99	0.99146
	2383.55	0.99333	2383.55	0.99109
	2382.12	0.99255	2382.12	0.99087
	2380.69	0.99191	2380.69	0.99088
	2379.26	0.99147	2379.26	0.99115
	2377.83	0.99126	2377.83	0.99166
	2376.4	0.99131	2376.4	0.9924
	2374.97	0.99163	2374.97	0.9933
	2373.54	0.9922	2373.54	0.99434
	2372.11	0.99301	2372.11	0.99546
	2370.68	0.99404	2370.68	0.99664
	2369.25	0.99523	2369.25	0.99782
	2367.82	0.99651	2367.82	0.99889
	2366.39	0.99776	2366.39	0.99969
	2364.96	0.99884	2364.96	1
	2363.52	0.99964	2363.52	0.99978
	2362.09	1.00004	2362.09	0.99906
	2360.66	1	2360.66	0.99754
	2359.23	0.99963	2359.23	0.99536
	2357.8	0.99876	2357.8	0.99275
	2356.37	0.99743	2356.37	0.99003
	2354.94	0.99575	2354.94	0.98758
	2353.51	0.9939	2353.51	0.98574
	2352.08	0.99208	2352.08	0.98473
	2350.65	0.99044	2350.65	0.9846
	2349.22	0.98914	2349.22	0.98523
	2347.79	0.98831	2347.79	0.98638
	2346.36	0.98811	2346.36	0.98785
	2344.93	0.98858	2344.93	0.98944
	2343.49	0.98959	2343.49	0.99103
	2342.06	0.99083	2342.06	0.99249
	2340.63	0.99194	2340.63	0.9937
	2339.2	0.99268	2339.2	0.99462
	2337.77	0.993	2337.77	0.99523
	2336.34	0.99294	2336.34	0.99555
	2334.91	0.99263	2334.91	0.99557
	2333.48	0.9922	2333.48	0.99535
	2332.05	0.99175	2332.05	0.99492
	2330.62	0.99133	2330.62	0.9943
	2329.19	0.9909	2329.19	0.99351
	2327.76	0.9904	2327.76	0.99254
	2326.33	0.98977	2326.33	0.99142
	2324.9	0.98903	2324.9	0.99026
	2323.46	0.98829	2323.46	0.98922
	2322.03	0.98761	2322.03	0.98841
	2320.6	0.98703	2320.6	0.98788
	2319.17	0.98654	2319.17	0.9876
	2317.74	0.98609	2317.74	0.98747
	2316.31	0.98568	2316.31	0.98741
	2314.88	0.98534	2314.88	0.9874
	2313.45	0.98512	2313.45	0.98744
	2312.02	0.98506	2312.02	0.98758
	2310.59	0.98518	2310.59	0.98785
	2309.16	0.98544	2309.16	0.98827
	2307.73	0.9858	2307.73	0.9888
	2306.3	0.9862	2306.3	0.98941
	2304.87	0.98658	2304.87	0.99004
	2303.44	0.9869	2303.44	0.99065
	2302	0.98716	2302	0.99121
	2300.57	0.98736	2300.57	0.99172
	2299.14	0.98757	2299.14	0.99219
	2297.71	0.98779	2297.71	0.99263
	2296.28	0.98807	2296.28	0.99306
	2294.85	0.98841	2294.85	0.99349
	2293.42	0.9888	2293.42	0.99394
	2291.99	0.98924	2291.99	0.99442
	2290.56	0.98971	2290.56	0.99491
	2289.13	0.99017	2289.13	0.99539
	2287.7	0.99063	2287.7	0.99584
	2286.27	0.99106	2286.27	0.99625
	2284.84	0.99147	2284.84	0.99659
	2283.41	0.99185	2283.41	0.9969
	2281.97	0.99221	2281.97	0.99721
	2280.54	0.99258	2280.54	0.99754
	2279.11	0.99296	2279.11	0.99791
	2277.68	0.99336	2277.68	0.99827
	2276.25	0.99378	2276.25	0.99857
	2274.82	0.99421	2274.82	0.99876
	2273.39	0.99463	2273.39	0.99883
	2271.96	0.99504	2271.96	0.99879
	2270.53	0.99542	2270.53	0.99869
	2269.1	0.99577	2269.1	0.9986
	2267.67	0.99611	2267.67	0.99857
	2266.24	0.99644	2266.24	0.99859
	2264.81	0.99677	2264.81	0.99859
	2263.38	0.99708	2263.38	0.9985
	2261.94	0.99739	2261.94	0.99822
	2260.51	0.9977	2260.51	0.99772
	2259.08	0.998	2259.08	0.99703
	2257.65	0.99829	2257.65	0.99621
	2256.22	0.99858	2256.22	0.99536
	2254.79	0.99882	2254.79	0.99452
	2253.36	0.99901	2253.36	0.99374
	2251.93	0.99913	2251.93	0.99301
	2250.5	0.99919	2250.5	0.99231
	2249.07	0.99924	2249.07	0.99166
	2247.64	0.99932	2247.64	0.9911
	2246.21	0.99937	2246.21	0.99065
	2244.78	0.99931	2244.78	0.99035
	2243.35	0.99914	2243.35	0.99022
	2241.91	0.99888	2241.91	0.9902
	2240.48	0.99856	2240.48	0.99018
	2239.05	0.99817	2239.05	0.99
	2237.62	0.99769	2237.62	0.98955
	2236.19	0.9971	2236.19	0.98884
	2234.76	0.99638	2234.76	0.988
	2233.33	0.99554	2233.33	0.98711
	2231.9	0.99459	2231.9	0.98624
	2230.47	0.99355	2230.47	0.98539
	2229.04	0.99241	2229.04	0.98452
	2227.61	0.99119	2227.61	0.98368
	2226.18	0.98997	2226.18	0.98294
	2224.75	0.9889	2224.75	0.98238
	2223.32	0.9881	2223.32	0.98211
	2221.88	0.98763	2221.88	0.9822
	2220.45	0.98749	2220.45	0.98268
	2219.02	0.98763	2219.02	0.98353
	2217.59	0.98796	2217.59	0.9846
	2216.16	0.98841	2216.16	0.98576
	2214.73	0.98894	2214.73	0.98692
	2213.3	0.98952	2213.3	0.98812
	2211.87	0.99021	2211.87	0.98941
	2210.44	0.99101	2210.44	0.99078
	2209.01	0.99196	2209.01	0.99214
	2207.58	0.99303	2207.58	0.99345
	2206.15	0.99418	2206.15	0.99467
	2204.72	0.99532	2204.72	0.99577
	2203.29	0.99637	2203.29	0.9967
	2201.86	0.99725	2201.86	0.99751
	2200.42	0.99798	2200.42	0.99823
	2198.99	0.99859	2198.99	0.99884
	2197.56	0.99909	2197.56	0.99931
	2196.13	0.99949	2196.13	0.99965
	2194.7	0.99978	2194.7	0.99988
	2193.27	0.99995	2193.27	1
	2191.84	1	2191.84	1.00004
	2190.41	0.99999	2190.41	1.00001
	2188.98	0.99985	2188.98	1
	2187.55	0.9996	2187.55	1.00002
	2186.12	0.99924	2186.12	0.99991
	2184.69	0.99881	2184.69	0.99955
	2183.26	0.99833	2183.26	0.99892
	2181.83	0.99782	2181.83	0.99811
	2180.39	0.99726	2180.39	0.99721
	2178.96	0.9966	2178.96	0.99624
	2177.53	0.99579	2177.53	0.9952
	2176.1	0.9948	2176.1	0.99405
	2174.67	0.99359	2174.67	0.99278
	2173.24	0.99213	2173.24	0.99133
	2171.81	0.9904	2171.81	0.98965
	2170.38	0.98832	2170.38	0.98769
	2168.95	0.98585	2168.95	0.98549
	2167.52	0.98302	2167.52	0.98316
	2166.09	0.97995	2166.09	0.98086
	2164.66	0.97692	2164.66	0.97882
	2163.23	0.97426	2163.23	0.97718
	2161.8	0.97229	2161.8	0.97607
	2160.36	0.97123	2160.36	0.97555
	2158.93	0.9711	2158.93	0.97563
	2157.5	0.97179	2157.5	0.97624
	2156.07	0.97308	2156.07	0.97723
	2154.64	0.97469	2154.64	0.97838
	2153.21	0.97637	2153.21	0.97945
	2151.78	0.97796	2151.78	0.98027
	2150.35	0.97931	2150.35	0.98078
	2148.92	0.98036	2148.92	0.981
	2147.49	0.98106	2147.49	0.98093
	2146.06	0.98133	2146.06	0.98052
	2144.63	0.9811	2144.63	0.97966
	2143.2	0.98028	2143.2	0.97826
	2141.77	0.9788	2141.77	0.97634
	2140.33	0.97658	2140.33	0.97392
	2138.9	0.97358	2138.9	0.97107
	2137.47	0.96981	2137.47	0.96782
	2136.04	0.96546	2136.04	0.96432
	2134.61	0.96088	2134.61	0.96083
	2133.18	0.95658	2133.18	0.95768
	2131.75	0.95307	2131.75	0.95519
	2130.32	0.95066	2130.32	0.95356
	2128.89	0.94942	2128.89	0.95291
	2127.46	0.94918	2127.46	0.95317
	2126.03	0.94967	2126.03	0.95417
	2124.6	0.95067	2124.6	0.95567
	2123.17	0.95206	2123.17	0.95748
	2121.74	0.9538	2121.74	0.95957
	2120.3	0.95593	2120.3	0.962
	2118.87	0.95846	2118.87	0.96481
	2117.44	0.96136	2117.44	0.96801
	2116.01	0.96457	2116.01	0.9715
	2114.58	0.96796	2114.58	0.97511
	2113.15	0.97141	2113.15	0.97863
	2111.72	0.97481	2111.72	0.98193
	2110.29	0.97805	2110.29	0.98495
	2108.86	0.98109	2108.86	0.98761
	2107.43	0.98388	2107.43	0.98985
	2106	0.98638	2106	0.99168
	2104.57	0.9886	2104.57	0.99319
	2103.14	0.99054	2103.14	0.99455
	2101.71	0.99223	2101.71	0.9959
	2100.28	0.99367	2100.28	0.99718
	2098.84	0.99489	2098.84	0.99823
	2097.41	0.99593	2097.41	0.99902
	2095.98	0.99681	2095.98	0.99956
	2094.55	0.99754	2094.55	0.99987
	2093.12	0.99812	2093.12	1
	2091.69	0.99858	2091.69	1.00005
	2090.26	0.9989	2090.26	1
	2088.83	0.9991	2088.83	0.99985
	2087.4	0.99919	2087.4	0.99963
	2085.97	0.99918	2085.97	0.99936
	2084.54	0.99912	2084.54	0.99905
	2083.11	0.99901	2083.11	0.99872
	2081.68	0.99888	2081.68	0.99836
	2080.25	0.99874	2080.25	0.998
	2078.81	0.99861	2078.81	0.99764
	2077.38	0.9985	2077.38	0.99731
	2075.95	0.9984	2075.95	0.99706
	2074.52	0.99832	2074.52	0.99692
	2073.09	0.99829	2073.09	0.99692
	2071.66	0.99833	2071.66	0.99708
	2070.23	0.99847	2070.23	0.99738
	2068.8	0.99868	2068.8	0.99779
	2067.37	0.99896	2067.37	0.99826
	2065.94	0.99926	2065.94	0.99874
	2064.51	0.99954	2064.51	0.99922
	2063.08	0.99977	2063.08	0.99965
	2061.65	0.99992	2061.65	1.00001
	2060.22	1	2060.22	1.00027
	2058.78	1.00005	2058.78	1.00042
	2057.35	1.00005	2057.35	1.00048
	2055.92	1.00003	2055.92	1.00048
	2054.49	1.00002	2054.49	1.00044
	2053.06	1.00002	2053.06	1.00037
	2051.63	1.00003	2051.63	1.00029
	2050.2	1.00005	2050.2	1.00018
	2048.77	1.00006	2048.77	1.00004
	2047.34	1.00005	2047.34	0.99985
	2045.91	1.00003	2045.91	0.99963
	2044.48	1	2044.48	0.99967
	2043.05	1.00008	2043.05	0.99973
	2041.62	1.00014	2041.62	0.99983
	2040.19	1.00019	2040.19	0.99992
	2038.75	1.00022	2038.75	1
	2037.32	1.00025	2037.32	1.00012
	2035.89	1.00028	2035.89	1.00022
	2034.46	1.00031	2034.46	1.00033
	2033.03	1.00033	2033.03	1.00044
	2031.6	1.00036	2031.6	1.00056
	2030.17	1.00038	2030.17	1.00065
	2028.74	1.00041	2028.74	1.00069
	2027.31	1.00042	2027.31	1.00084
	2025.88	1.00041	2025.88	1.00089
	2024.45	1.00057	2024.45	1.00082
	2023.02	1.00072	2023.02	1.00066
	2021.59	1.00085	2021.59	1.0004
	2020.16	1.00096	2020.16	1.00009
	2018.72	1.00106	2018.72	0.99974
	2017.29	1.00112	2017.29	0.99944
	2015.86	1.00116	2015.86	0.9992
	2014.43	1.00116	2014.43	0.99903
	2013	1.00112	2013	0.99893
	2011.57	1.00106	2011.57	0.99888
	2010.14	1.00101	2010.14	0.99889
	2008.71	1.00098	2008.71	0.99895
	2007.28	1.00096	2007.28	0.99905
	2005.85	1.00095	2005.85	0.99916
	2004.42	1.00094	2004.42	0.99926
	2002.99	1.00092	2002.99	0.99935
	2001.56	1.00089	2001.56	0.99945
	2000.13	1.00085	2000.13	0.99954
	1998.69	1.00079	1998.69	0.99964
	1997.26	1.00072	1997.26	0.99973
	1995.83	1.00064	1995.83	0.9998
	1994.4	1.00054	1994.4	0.9998
	1992.97	1.00041	1992.97	0.99975
	1991.54	1.00024	1991.54	0.99967
	1990.11	1.00003	1990.11	0.99957
	1988.68	1	1988.68	0.99981
	1987.25	0.99996	1987.25	1
	1985.82	0.99989	1985.82	1.00016
	1984.39	0.9998	1984.39	1.00033
	1982.96	0.99971	1982.96	1.00041
	1981.53	0.9996	1981.53	1.0004
	1980.1	0.99947	1980.1	1.00028
	1978.67	0.99927	1978.67	1.00006
	1977.23	0.999	1977.23	0.99999
	1975.8	0.99863	1975.8	0.99985
	1974.37	0.99817	1974.37	0.99967
	1972.94	0.99762	1972.94	0.99944
	1971.51	0.99699	1971.51	0.99913
	1970.08	0.9963	1970.08	0.99875
	1968.65	0.99555	1968.65	0.99829
	1967.22	0.99475	1967.22	0.99779
	1965.79	0.99387	1965.79	0.99728
	1964.36	0.99295	1964.36	0.99675
	1962.93	0.99203	1962.93	0.9962
	1961.5	0.9912	1961.5	0.99566
	1960.07	0.99054	1960.07	0.99517
	1958.64	0.99009	1958.64	0.99476
	1957.2	0.98984	1957.2	0.99445
	1955.77	0.98974	1955.77	0.99423
	1954.34	0.98973	1954.34	0.99405
	1952.91	0.9897	1952.91	0.99385
	1951.48	0.9896	1951.48	0.99357
	1950.05	0.98937	1950.05	0.99314
	1948.62	0.98906	1948.62	0.99253
	1947.19	0.98875	1947.19	0.99176
	1945.76	0.98859	1945.76	0.99091
	1944.33	0.9887	1944.33	0.99006
	1942.9	0.98917	1942.9	0.98928
	1941.47	0.98998	1941.47	0.98855
	1940.04	0.99101	1940.04	0.98775
	1938.61	0.99215	1938.61	0.98674
	1937.17	0.99329	1937.17	0.98548
	1935.74	0.99437	1935.74	0.98412
	1934.31	0.99534	1934.31	0.9829
	1932.88	0.99619	1932.88	0.98214
	1931.45	0.9969	1931.45	0.98207
	1930.02	0.99749	1930.02	0.98278
	1928.59	0.998	1928.59	0.98421
	1927.16	0.99846	1927.16	0.98617
	1925.73	0.99887	1925.73	0.98842
	1924.3	0.99925	1924.3	0.99072
	1922.87	0.99959	1922.87	0.99293
	1921.44	0.99985	1921.44	0.99492
	1920.01	1	1920.01	0.99659
	1918.58	1.0002	1918.58	0.99792
	1917.14	1.00027	1917.14	0.99894
	1915.71	1.00039	1915.71	0.99965
	1914.28	1.0004	1914.28	1
	1912.85	1.00035	1912.85	0.99999
	1911.42	1.00026	1911.42	1.00041
	1909.99	1.00015	1909.99	1.0006
	1908.56	0.99999	1908.56	1.00071
	1907.13	0.99975	1907.13	1.00061
	1905.7	0.99939	1905.7	1.00026
	1904.27	0.99892	1904.27	0.99958
	1902.84	0.99834	1902.84	0.99853
	1901.41	0.99769	1901.41	0.99708
	1899.98	0.99694	1899.98	0.99528
	1898.55	0.9961	1898.55	0.99317
	1897.11	0.99556	1897.11	0.99088
	1895.68	0.99487	1895.68	0.98859
	1894.25	0.99401	1894.25	0.98652
	1892.82	0.99299	1892.82	0.98486
	1891.39	0.99181	1891.39	0.98376
	1889.96	0.99054	1889.96	0.98334
	1888.53	0.98922	1888.53	0.98362
	1887.1	0.98784	1887.1	0.98445
	1885.67	0.98641	1885.67	0.98558
	1884.24	0.98499	1884.24	0.98681
	1882.81	0.9837	1882.81	0.98807
	1881.38	0.98271	1881.38	0.98937
	1879.95	0.98213	1879.95	0.99075
	1878.52	0.98201	1878.52	0.99223
	1877.09	0.98231	1877.09	0.99378
	1875.65	0.98295	1875.65	0.9953
	1874.22	0.98386	1874.22	0.99671
	1872.79	0.98495	1872.79	0.99787
	1871.36	0.9861	1871.36	0.99875
	1869.93	0.98719	1869.93	0.99936
	1868.5	0.98806	1868.5	0.99977
	1867.07	0.98857	1867.07	1
	1865.64	0.98867	1865.64	0.99992
	1864.21	0.98847	1864.21	0.99942
	1862.78	0.98814	1862.78	0.99847
	1861.35	0.9878	1861.35	0.99721
	1859.92	0.9875	1859.92	0.99584
	1858.49	0.98718	1858.49	0.99456
	1857.06	0.98673	1857.06	0.99356
	1855.62	0.98612	1855.62	0.99294
	1854.19	0.98534	1854.19	0.99276
	1852.76	0.98445	1852.76	0.99298
	1851.33	0.98354	1851.33	0.9935
	1849.9	0.98271	1849.9	0.9942
	1848.47	0.98204	1848.47	0.99499
	1847.04	0.98156	1847.04	0.99584
	1845.61	0.98123	1845.61	0.99676
	1844.18	0.98099	1844.18	0.99782
	1842.75	0.98075	1842.75	0.99901
	1841.32	0.98048	1841.32	1.00019
	1839.89	0.98019	1839.89	1.00116
	1838.46	0.97996	1838.46	1.00183
	1837.03	0.97988	1837.03	1.00219
	1835.59	0.97999	1835.59	1.00228
	1834.16	0.9803	1834.16	1.00212
	1832.73	0.98079	1832.73	1.00175
	1831.3	0.98142	1831.3	1.00128
	1829.87	0.98212	1829.87	1.00089
	1828.44	0.98279	1828.44	1.00068
	1827.01	0.98332	1827.01	1.00058
	1825.58	0.98371	1825.58	1.0005
	1824.15	0.984	1824.15	1.00039
	1822.72	0.98426	1822.72	1.00017
	1821.29	0.98456	1821.29	0.99969
	1819.86	0.98494	1819.86	1
	1818.43	0.98545	1818.43	1.00024
	1817	0.9861	1817	0.99998
	1815.56	0.98683	1815.56	0.99921
	1814.13	0.98757	1814.13	0.99797
	1812.7	0.98823	1812.7	0.99636
	1811.27	0.98873	1811.27	0.9946
	1809.84	0.98899	1809.84	0.99296
	1808.41	0.98891	1808.41	0.9916
	1806.98	0.98847	1806.98	0.99053
	1805.55	0.98914	1805.55	0.98962
	1804.12	0.98947	1804.12	0.98869
	1802.69	0.98949	1802.69	0.98751
	1801.26	0.98926	1801.26	0.98593
	1799.83	0.98881	1799.83	0.98385
	1798.4	0.98825	1798.4	0.98116
	1796.97	0.98772	1796.97	0.97772
	1795.53	0.98738	1795.53	0.97349
	1794.1	0.98737	1794.1	0.96859
	1792.67	0.98773	1792.67	0.96341
	1791.24	0.98844	1791.24	0.95846
	1789.81	0.98938	1789.81	0.95413
	1788.38	0.99047	1788.38	0.95054
	1786.95	0.99169	1786.95	0.9476
	1785.52	0.99302	1785.52	0.94516
	1784.09	0.99442	1784.09	0.94301
	1782.66	0.99578	1782.66	0.94087
	1781.23	0.99702	1781.23	0.93846
	1779.8	0.99806	1779.8	0.93559
	1778.37	0.99884	1778.37	0.93209
	1776.94	0.99928	1776.94	0.92784
	1775.5	0.99965	1775.5	0.92278
	1774.07	1	1774.07	0.91695
	1772.64	1.00036	1772.64	0.91058
	1771.21	0.99996	1771.21	0.90392
	1769.78	0.99863	1769.78	0.8971
	1768.35	0.99634	1768.35	0.8901
	1766.92	0.99318	1766.92	0.88285
	1765.49	0.98926	1765.49	0.87521
	1764.06	0.98466	1764.06	0.867
	1762.63	0.97941	1762.63	0.85814
	1761.2	0.97351	1761.2	0.84871
	1759.77	0.9669	1759.77	0.83878
	1758.34	0.95955	1758.34	0.82835
	1756.91	0.95146	1756.91	0.81729
	1755.48	0.94266	1755.48	0.80535
	1754.04	0.9331	1754.04	0.79202
	1752.61	0.92264	1752.61	0.77663
	1751.18	0.9111	1751.18	0.75867
	1749.75	0.89833	1749.75	0.73793
	1748.32	0.88421	1748.32	0.71433
	1746.89	0.86857	1746.89	0.68766
	1745.46	0.85111	1745.46	0.65754
	1744.03	0.8314	1744.03	0.62361
	1742.6	0.80888	1742.6	0.58581
	1741.17	0.78292	1741.17	0.54444
	1739.74	0.75289	1739.74	0.50015
	1738.31	0.71808	1738.31	0.45354
	1736.88	0.67768	1736.88	0.40477
	1735.45	0.63127	1735.45	0.35403
	1734.01	0.57965	1734.01	0.30262
	1732.58	0.52496	1732.58	0.25283
	1731.15	0.46948	1731.15	0.20662
	1729.72	0.41465	1729.72	0.16479
	1728.29	0.36122	1728.29	0.12759
	1726.86	0.30968	1726.86	0.09534
	1725.43	0.26047	1725.43	0.06841
	1724	0.21409	1724	0.04699
	1722.57	0.17106	1722.57	0.0309
	1721.14	0.13189	1721.14	0.01949
	1719.71	0.09725	1719.71	0.01184
	1718.28	0.06814	1718.28	0.00699
	1716.85	0.04546	1716.85	0.00409
	1715.42	0.02928	1715.42	0.00247
	1713.98	0.01858	1713.98	0.00159
	1712.55	0.01186	1712.55	0.00111
	1711.12	0.00775	1711.12	0.00085
	1709.69	0.00527	1709.69	0.00072
	1708.26	0.00378	1708.26	0.00065
	1706.83	0.00289	1706.83	0.00062
	1705.4	0.00237	1705.4	0.0006
	1703.97	0.0021	1703.97	0.00059
	1702.54	0.00202	1702.54	0.0006
	1701.11	0.00214	1701.11	0.00065
	1699.68	0.00255	1699.68	0.0008
	1698.25	0.00342	1698.25	0.00118
	1696.82	0.0051	1696.82	0.00211
	1695.39	0.00806	1695.39	0.00422
	1693.95	0.0129	1693.95	0.00852
	1692.52	0.02015	1692.52	0.01615
	1691.09	0.03017	1691.09	0.0279
	1689.66	0.04299	1689.66	0.04379
	1688.23	0.05835	1688.23	0.06313
	1686.8	0.07585	1686.8	0.08503
	1685.37	0.09497	1685.37	0.10863
	1683.94	0.11471	1683.94	0.13269
	1682.51	0.1335	1682.51	0.1553
	1681.08	0.14997	1681.08	0.17488
	1679.65	0.16378	1679.65	0.19138
	1678.22	0.1758	1678.22	0.20627
	1676.79	0.18746	1676.79	0.22165
	1675.36	0.20011	1675.36	0.23926
	1673.92	0.21455	1673.92	0.25982
	1672.49	0.23094	1672.49	0.28309
	1671.06	0.24898	1671.06	0.30829
	1669.63	0.26798	1669.63	0.33434
	1668.2	0.28701	1668.2	0.3599
	1666.77	0.30522	1666.77	0.38381
	1665.34	0.32226	1665.34	0.40558
	1663.91	0.33818	1663.91	0.42544
	1662.48	0.35317	1662.48	0.44371
	1661.05	0.36725	1661.05	0.46044
	1659.62	0.38043	1659.62	0.4754
	1658.19	0.39284	1658.19	0.48835
	1656.76	0.40472	1656.76	0.49928
	1655.33	0.41618	1655.33	0.50823
	1653.9	0.42684	1653.9	0.515
	1652.46	0.43553	1652.46	0.51874
	1651.03	0.44049	1651.03	0.51769
	1649.6	0.43997	1649.6	0.50993
	1648.17	0.43282	1648.17	0.49435
	1646.74	0.41874	1646.74	0.47143
	1645.31	0.39851	1645.31	0.4432
	1643.88	0.3739	1643.88	0.41246
	1642.45	0.34734	1642.45	0.38203
	1641.02	0.32154	1641.02	0.35457
	1639.59	0.29913	1639.59	0.33253
	1638.16	0.28219	1638.16	0.31784
	1636.73	0.27201	1636.73	0.31166
	1635.3	0.26901	1635.3	0.3141
	1633.87	0.2728	1633.87	0.32417
	1632.43	0.28251	1632.43	0.34018
	1631	0.29722	1631	0.3603
	1629.57	0.31601	1629.57	0.38278
	1628.14	0.33774	1628.14	0.40562
	1626.71	0.36078	1626.71	0.42625
	1625.28	0.38291	1625.28	0.44167
	1623.85	0.40136	1623.85	0.44899
	1622.42	0.41299	1622.42	0.44594
	1620.99	0.41478	1620.99	0.43132
	1619.56	0.40459	1619.56	0.40529
	1618.13	0.38213	1618.13	0.36987
	1616.7	0.34948	1616.7	0.32901
	1615.27	0.31084	1615.27	0.2876
	1613.84	0.27097	1613.84	0.24961
	1612.4	0.2337	1612.4	0.21719
	1610.97	0.20152	1610.97	0.19114
	1609.54	0.17571	1609.54	0.17166
	1608.11	0.15666	1608.11	0.15869
	1606.68	0.1441	1606.68	0.15201
	1605.25	0.13747	1605.25	0.15132
	1603.82	0.13623	1603.82	0.15648
	1602.39	0.14008	1602.39	0.16764
	1600.96	0.14897	1600.96	0.18519
	1599.53	0.16304	1599.53	0.20955
	1598.1	0.18238	1598.1	0.24091
	1596.67	0.20685	1596.67	0.27889
	1595.24	0.2359	1595.24	0.32242
	1593.81	0.26853	1593.81	0.36987
	1592.37	0.3034	1592.37	0.41932
	1590.94	0.33909	1590.94	0.46889
	1589.51	0.37428	1589.51	0.51683
	1588.08	0.40782	1588.08	0.56148
	1586.65	0.43887	1586.65	0.60133
	1585.22	0.46697	1585.22	0.63523
	1583.79	0.49198	1583.79	0.66248
	1582.36	0.5141	1582.36	0.68295
	1580.93	0.53367	1580.93	0.69708
	1579.5	0.55103	1579.5	0.70598
	1578.07	0.56644	1578.07	0.71128
	1576.64	0.57998	1576.64	0.715
	1575.21	0.59161	1575.21	0.71904
	1573.78	0.60153	1573.78	0.72475
	1572.34	0.6104	1572.34	0.73297
	1570.91	0.61907	1570.91	0.74407
	1569.48	0.62811	1569.48	0.75777
	1568.05	0.63743	1568.05	0.77289
	1566.62	0.64649	1566.62	0.78769
	1565.19	0.65471	1565.19	0.8008
	1563.76	0.66182	1563.76	0.81174
	1562.33	0.66797	1562.33	0.82103
	1560.9	0.67373	1560.9	0.8301
	1559.47	0.6799	1559.47	0.84081
	1558.04	0.6872	1558.04	0.85445
	1556.61	0.69597	1556.61	0.87083
	1555.18	0.70629	1555.18	0.88891
	1553.75	0.71795	1553.75	0.90752
	1552.31	0.73048	1552.31	0.92563
	1550.88	0.74325	1550.88	0.94233
	1549.45	0.75563	1549.45	0.95694
	1548.02	0.7672	1548.02	0.96895
	1546.59	0.77779	1546.59	0.97816
	1545.16	0.78746	1545.16	0.98481
	1543.73	0.79633	1543.73	0.98948
	1542.3	0.80436	1542.3	0.9928
	1540.87	0.81139	1540.87	0.99534
	1539.44	0.81718	1539.44	0.99752
	1538.01	0.82163	1538.01	0.99923
	1536.58	0.82491	1536.58	1
	1535.15	0.82744	1535.15	1.00006
	1533.72	0.82976	1533.72	0.99937
	1532.29	0.83231	1532.29	0.9986
	1530.85	0.83534	1530.85	0.99821
	1529.42	0.83896	1529.42	0.99837
	1527.99	0.8432	1527.99	0.99913
	1526.56	0.84798	1526.56	1.00009
	1525.13	0.85304	1525.13	0.99975
	1523.7	0.85799	1523.7	0.99506
	1522.27	0.86246	1522.27	0.98178
	1520.84	0.86605	1520.84	0.95551
	1519.41	0.86839	1519.41	0.9134
	1517.98	0.86921	1517.98	0.85644
	1516.55	0.86842	1516.55	0.79108
	1515.12	0.86614	1515.12	0.72775
	1513.69	0.86263	1513.69	0.67701
	1512.26	0.85842	1512.26	0.6463
	1510.82	0.85421	1510.82	0.63929
	1509.39	0.85081	1509.39	0.6565
	1507.96	0.84885	1507.96	0.69566
	1506.53	0.84854	1506.53	0.75056
	1505.1	0.84961	1505.1	0.81097
	1503.67	0.85139	1503.67	0.86597
	1502.24	0.85317	1502.24	0.90845
	1500.81	0.85428	1500.81	0.93632
	1499.38	0.85401	1499.38	0.95053
	1497.95	0.85142	1497.95	0.95215
	1496.52	0.8453	1496.52	0.94019
	1495.09	0.83404	1495.09	0.91045
	1493.66	0.81558	1493.66	0.85657
	1492.23	0.78765	1492.23	0.77414
	1490.79	0.74852	1490.79	0.66689
	1489.36	0.69799	1489.36	0.54941
	1487.93	0.63774	1487.93	0.4413
	1486.5	0.57091	1486.5	0.35662
	1485.07	0.50138	1485.07	0.29856
	1483.64	0.43365	1483.64	0.26212
	1482.21	0.37281	1482.21	0.23973
	1480.78	0.32413	1480.78	0.22566
	1479.35	0.29222	1479.35	0.21803
	1477.92	0.28057	1477.92	0.21817
	1476.49	0.29193	1476.49	0.228
	1475.06	0.32818	1475.06	0.24712
	1473.63	0.38849	1473.63	0.2709
	1472.2	0.46596	1472.2	0.29188
	1470.76	0.54675	1470.76	0.30524
	1469.33	0.61543	1469.33	0.31343
	1467.9	0.66288	1467.9	0.32465
	1466.47	0.68955	1466.47	0.34744
	1465.04	0.70245	1465.04	0.38671
	1463.61	0.70999	1463.61	0.44218
	1462.18	0.71836	1462.18	0.50923
	1460.75	0.73046	1460.75	0.58134
	1459.32	0.7464	1459.32	0.65251
	1457.89	0.76434	1457.89	0.71776
	1456.46	0.78149	1456.46	0.77272
	1455.03	0.79556	1455.03	0.81427
	1453.6	0.80606	1453.6	0.8423
	1452.17	0.81442	1452.17	0.85995
	1450.73	0.82292	1450.73	0.87172
	1449.3	0.83327	1449.3	0.88121
	1447.87	0.84569	1447.87	0.88975
	1446.44	0.85871	1446.44	0.89622
	1445.01	0.86994	1445.01	0.898
	1443.58	0.87722	1443.58	0.89251
	1442.15	0.87957	1442.15	0.87865
	1440.72	0.87768	1440.72	0.85743
	1439.29	0.87375	1439.29	0.83191
	1437.86	0.8708	1437.86	0.80652
	1436.43	0.87169	1436.43	0.78595
	1435	0.87795	1435	0.77365
	1433.57	0.88928	1433.57	0.77087
	1432.14	0.90398	1432.14	0.77677
	1430.71	0.91969	1430.71	0.78903
	1429.27	0.93415	1429.27	0.80446
	1427.84	0.94576	1427.84	0.81964
	1426.41	0.95384	1426.41	0.83178
	1424.98	0.9585	1424.98	0.83965
	1423.55	0.96035	1423.55	0.84379
	1422.12	0.96009	1422.12	0.84585
	1420.69	0.95839	1420.69	0.8475
	1419.26	0.95579	1419.26	0.84924
	1417.83	0.95263	1417.83	0.8495
	1416.4	0.94898	1416.4	0.84445
	1414.97	0.94476	1414.97	0.82886
	1413.54	0.93987	1413.54	0.7979
	1412.11	0.93435	1412.11	0.74947
	1410.68	0.92841	1410.68	0.68619
	1409.24	0.92241	1409.24	0.61571
	1407.81	0.91681	1407.81	0.54851
	1406.38	0.91204	1406.38	0.49412
	1404.95	0.90835	1404.95	0.45813
	1403.52	0.90565	1403.52	0.44128
	1402.09	0.90341	1402.09	0.44065
	1400.66	0.90075	1400.66	0.45195
	1399.23	0.89666	1399.23	0.4716
	1397.8	0.89027	1397.8	0.4974
	1396.37	0.88112	1396.37	0.52782
	1394.94	0.86932	1394.94	0.56063
	1393.51	0.85547	1393.51	0.59252
	1392.08	0.84043	1392.08	0.61995
	1390.65	0.82501	1390.65	0.64056
	1389.21	0.81001	1389.21	0.65393
	1387.78	0.79633	1387.78	0.66138
	1386.35	0.7849	1386.35	0.66509
	1384.92	0.77649	1384.92	0.66729
	1383.49	0.77134	1383.49	0.6695
	1382.06	0.76918	1382.06	0.67236
	1380.63	0.76925	1380.63	0.67556
	1379.2	0.77065	1379.2	0.67816
	1377.77	0.77255	1377.77	0.67889
	1376.34	0.77437	1376.34	0.67661
	1374.91	0.77582	1374.91	0.67074
	1373.48	0.77671	1373.48	0.66153
	1372.05	0.77681	1372.05	0.65022
	1370.62	0.77568	1370.62	0.63876
	1369.18	0.77264	1369.18	0.62915
	1367.75	0.76685	1367.75	0.62257
	1366.32	0.75737	1366.32	0.61857
	1364.89	0.74348	1364.89	0.61514
	1363.46	0.72495	1363.46	0.60953
	1362.03	0.70237	1362.03	0.59961
	1360.6	0.67724	1360.6	0.58491
	1359.17	0.65163	1359.17	0.56669
	1357.74	0.62754	1357.74	0.54717
	1356.31	0.60638	1356.31	0.52841
	1354.88	0.58859	1354.88	0.51154
	1353.45	0.57372	1353.45	0.49646
	1352.02	0.56067	1352.02	0.48198
	1350.59	0.54807	1350.59	0.46618
	1349.15	0.53464	1349.15	0.44693
	1347.72	0.51949	1347.72	0.42252
	1346.29	0.50232	1346.29	0.3923
	1344.86	0.48347	1344.86	0.35707
	1343.43	0.46382	1343.43	0.31917
	1342	0.44455	1342	0.28193
	1340.57	0.42695	1340.57	0.24896
	1339.14	0.41229	1339.14	0.22324
	1337.71	0.40156	1337.71	0.20661
	1336.28	0.39542	1336.28	0.1998
	1334.85	0.39407	1334.85	0.20271
	1333.42	0.39731	1333.42	0.21466
	1331.99	0.40459	1331.99	0.23417
	1330.56	0.41508	1330.56	0.25861
	1329.12	0.42772	1329.12	0.28415
	1327.69	0.4414	1327.69	0.30628
	1326.26	0.45508	1326.26	0.32109
	1324.83	0.46791	1324.83	0.32671
	1323.4	0.47932	1323.4	0.32416
	1321.97	0.48901	1321.97	0.3171
	1320.54	0.49693	1320.54	0.31056
	1319.11	0.50328	1319.11	0.30933
	1317.68	0.50851	1317.68	0.31668
	1316.25	0.51324	1316.25	0.33377
	1314.82	0.51806	1314.82	0.35967
	1313.39	0.5233	1313.39	0.39177
	1311.96	0.52876	1311.96	0.42632
	1310.53	0.5337	1310.53	0.45922
	1309.1	0.5369	1309.1	0.48669
	1307.66	0.5371	1307.66	0.50586
	1306.23	0.53341	1306.23	0.51533
	1304.8	0.52582	1304.8	0.5155
	1303.37	0.5153	1303.37	0.50848
	1301.94	0.50366	1301.94	0.49751
	1300.51	0.49301	1300.51	0.48597
	1299.08	0.48494	1299.08	0.47636
	1297.65	0.48004	1297.65	0.46976
	1296.22	0.47765	1296.22	0.46563
	1294.79	0.47604	1294.79	0.46221
	1293.36	0.47305	1293.36	0.45723
	1291.93	0.46691	1291.93	0.44884
	1290.5	0.457	1290.5	0.43637
	1289.07	0.44415	1289.07	0.42058
	1287.63	0.43035	1287.63	0.40344
	1286.2	0.41793	1286.2	0.38728
	1284.77	0.40874	1284.77	0.37405
	1283.34	0.40359	1283.34	0.36472
	1281.91	0.40206	1281.91	0.35918
	1280.48	0.40272	1280.48	0.35637
	1279.05	0.40345	1279.05	0.35458
	1277.62	0.4021	1277.62	0.352
	1276.19	0.39717	1276.19	0.34723
	1274.76	0.38833	1274.76	0.33982
	1273.33	0.37668	1273.33	0.33051
	1271.9	0.36443	1271.9	0.32099
	1270.47	0.35418	1270.47	0.31334
	1269.04	0.34816	1269.04	0.30922
	1267.6	0.34761	1267.6	0.30925
	1266.17	0.35256	1266.17	0.31252
	1264.74	0.36185	1264.74	0.31668
	1263.31	0.37354	1263.31	0.31856
	1261.88	0.3855	1261.88	0.31564
	1260.45	0.3961	1260.45	0.30748
	1259.02	0.40453	1259.02	0.29621
	1257.59	0.41079	1257.59	0.28555
	1256.16	0.41546	1256.16	0.27882
	1254.73	0.4193	1254.73	0.27744
	1253.3	0.423	1253.3	0.28034
	1251.87	0.42701	1251.87	0.28451
	1250.44	0.43147	1250.44	0.28611
	1249.01	0.43625	1249.01	0.2818
	1247.57	0.44095	1247.57	0.2697
	1246.14	0.44503	1246.14	0.2499
	1244.71	0.44784	1244.71	0.22431
	1243.28	0.44884	1243.28	0.19604
	1241.85	0.44776	1241.85	0.16849
	1240.42	0.44471	1240.42	0.14444
	1238.99	0.44022	1238.99	0.12563
	1237.56	0.43513	1237.56	0.11271
	1236.13	0.43041	1236.13	0.10561
	1234.7	0.42701	1234.7	0.10395
	1233.27	0.4258	1233.27	0.10731
	1231.84	0.42756	1231.84	0.11541
	1230.41	0.43287	1230.41	0.12806
	1228.98	0.44199	1228.98	0.14516
	1227.54	0.45457	1227.54	0.16653
	1226.11	0.46964	1226.11	0.19182
	1224.68	0.48579	1224.68	0.22045
	1223.25	0.50157	1223.25	0.25159
	1221.82	0.5158	1221.82	0.2842
	1220.39	0.52781	1220.39	0.31714
	1218.96	0.5374	1218.96	0.34922
	1217.53	0.54473	1217.53	0.37944
	1216.1	0.5502	1216.1	0.40702
	1214.67	0.55431	1214.67	0.43158
	1213.24	0.55756	1213.24	0.45319
	1211.81	0.56042	1211.81	0.4723
	1210.38	0.56331	1210.38	0.48953
	1208.95	0.56656	1208.95	0.50525
	1207.52	0.5704	1207.52	0.51914
	1206.08	0.57496	1206.08	0.52989
	1204.65	0.58023	1204.65	0.53527
	1203.22	0.58615	1203.22	0.53282
	1201.79	0.59257	1201.79	0.52087
	1200.36	0.59932	1200.36	0.4994
	1198.93	0.60622	1198.93	0.47027
	1197.5	0.61307	1197.5	0.43837
	1196.07	0.61974	1196.07	0.41405
	1194.64	0.6261	1194.64	0.4018
	1193.21	0.63205	1193.21	0.39704
	1191.78	0.63758	1191.78	0.39242
	1190.35	0.64269	1190.35	0.38658
	1188.92	0.64733	1188.92	0.38607
	1187.49	0.65136	1187.49	0.39865
	1186.05	0.65476	1186.05	0.42645
	1184.62	0.65777	1184.62	0.46521
	1183.19	0.66099	1183.19	0.50807
	1181.76	0.66502	1181.76	0.54962
	1180.33	0.67013	1180.33	0.58716
	1178.9	0.6761	1178.9	0.61983
	1177.47	0.68233	1177.47	0.64753
	1176.04	0.68813	1176.04	0.67033
	1174.61	0.69293	1174.61	0.68843
	1173.18	0.69627	1173.18	0.70214
	1171.75	0.69766	1171.75	0.71175
	1170.32	0.69649	1170.32	0.71728
	1168.89	0.692	1168.89	0.71847
	1167.46	0.68379	1167.46	0.71525
	1166.02	0.67252	1166.02	0.70838
	1164.59	0.66023	1164.59	0.69975
	1163.16	0.64957	1163.16	0.69179
	1161.73	0.64261	1161.73	0.68659
	1160.3	0.64006	1160.3	0.68516
	1158.87	0.64152	1158.87	0.68747
	1157.44	0.64604	1157.44	0.69289
	1156.01	0.65268	1156.01	0.70053
	1154.58	0.66059	1154.58	0.70945
	1153.15	0.66915	1153.15	0.71899
	1151.72	0.67803	1151.72	0.72916
	1150.29	0.68712	1150.29	0.74037
	1148.86	0.69581	1148.86	0.75219
	1147.43	0.70246	1147.43	0.76228
	1145.99	0.70488	1145.99	0.76742
	1144.56	0.70223	1144.56	0.7662
	1143.13	0.6965	1143.13	0.76103
	1141.7	0.69201	1141.7	0.75728
[truncated: 519 more rows]

## Sheet: Figure 3a
		Figure 3a Particle size distributions of Ph-4PACz and Ph-Nd dissolved in methanol before and after 72 h storage.
		Fresh					Aged
		Ph-4PACz		Ph-Nd			Ph-4PACz		Ph-Nd
		Diameter (nm)	Counts	Diameter (nm)	Counts		Diameter (nm)	Counts	Diameter (nm)	Counts
		0.3	0	0.3	0		0.3	0	0.3	0
		0.30314	0	0.30314	0		0.30314	0	0.30314	0
		0.30632	0	0.30632	0		0.30632	0	0.30632	0
		0.30953	0	0.30953	0		0.30953	0	0.30953	0
		0.31277	0	0.31277	0		0.31277	0	0.31277	0
		0.31605	0	0.31605	0		0.31605	0	0.31605	0
		0.31936	0	0.31936	0		0.31936	0	0.31936	0
		0.32271	0	0.32271	0		0.32271	0	0.32271	0
		0.32609	0	0.32609	0		0.32609	0	0.32609	0
		0.32951	0	0.32951	0		0.32951	0	0.32951	0
		0.33296	0	0.33296	0		0.33296	0	0.33296	0
		0.33645	0	0.33645	0		0.33645	0	0.33645	0
		0.33998	0	0.33998	0		0.33998	0	0.33998	0
		0.34354	0	0.34354	0		0.34354	0	0.34354	0
		0.34714	0	0.34714	0		0.34714	0	0.34714	0
		0.35078	0	0.35078	0		0.35078	0	0.35078	0
		0.35445	0	0.35445	0		0.35445	0	0.35445	0
		0.35817	0	0.35817	0		0.35817	0	0.35817	0
		0.36192	0	0.36192	0		0.36192	0	0.36192	0
		0.36571	0	0.36571	0		0.36571	0	0.36571	0
		0.36955	0	0.36955	0		0.36955	0	0.36955	0
		0.37342	0	0.37342	0		0.37342	0	0.37342	0
		0.37733	0	0.37733	0		0.37733	0	0.37733	0
		0.38129	0	0.38129	0		0.38129	0	0.38129	0
		0.38528	0	0.38528	0		0.38528	0	0.38528	0
		0.38932	0	0.38932	0		0.38932	0	0.38932	0
		0.3934	0	0.3934	0		0.3934	0	0.3934	0
		0.39752	0	0.39752	0		0.39752	0	0.39752	0
		0.40169	0	0.40169	0		0.40169	0	0.40169	0
		0.4059	0	0.4059	0		0.4059	0	0.4059	0
		0.41015	0	0.41015	0		0.41015	0	0.41015	0
		0.41445	0	0.41445	0		0.41445	0	0.41445	0
		0.41879	0	0.41879	0		0.41879	0	0.41879	0
		0.42318	0	0.42318	0		0.42318	0	0.42318	0
		0.42762	0	0.42762	0		0.42762	0	0.42762	0
		0.4321	0	0.4321	0		0.4321	0	0.4321	0
		0.43662	0	0.43662	0		0.43662	0	0.43662	0
		0.4412	0	0.4412	0		0.4412	0	0.4412	0
		0.44582	0	0.44582	0		0.44582	0	0.44582	0
		0.4505	0	0.4505	0		0.4505	0	0.4505	0
		0.45522	0	0.45522	0		0.45522	0	0.45522	0
		0.45999	0	0.45999	0		0.45999	0	0.45999	0
		0.46481	0	0.46481	0		0.46481	0	0.46481	0
		0.46968	0	0.46968	0		0.46968	0	0.46968	0
		0.4746	0	0.4746	0		0.4746	0	0.4746	0
		0.47957	0	0.47957	0		0.47957	0	0.47957	0
		0.4846	0	0.4846	0		0.4846	0	0.4846	0
		0.48968	0	0.48968	0		0.48968	0	0.48968	0
		0.49481	0	0.49481	0		0.49481	0	0.49481	0
		0.49999	0	0.49999	0		0.49999	0	0.49999	0
		0.50523	0	0.50523	0		0.50523	0	0.50523	0
		0.51053	0	0.51053	0		0.51053	0	0.51053	0
		0.51588	0	0.51588	0		0.51588	0	0.51588	0
		0.52128	0	0.52128	0		0.52128	0	0.52128	0
		0.52675	0	0.52675	0		0.52675	0	0.52675	0
		0.53227	0	0.53227	0		0.53227	0	0.53227	0
		0.53784	0	0.53784	0		0.53784	0	0.53784	0
		0.54348	0	0.54348	0		0.54348	0	0.54348	0
		0.54918	0	0.54918	0		0.54918	0	0.54918	0
		0.55493	0	0.55493	0		0.55493	0	0.55493	0
		0.56075	0	0.56075	0		0.56075	0	0.56075	0
		0.56662	0	0.56662	0		0.56662	0	0.56662	0
		0.57256	0	0.57256	0		0.57256	0	0.57256	0
		0.57856	0	0.57856	0		0.57856	0	0.57856	0
		0.58462	0	0.58462	0		0.58462	0	0.58462	0
		0.59075	0	0.59075	0		0.59075	0	0.59075	0
		0.59694	0	0.59694	0		0.59694	0	0.59694	0
		0.60319	0	0.60319	0		0.60319	0	0.60319	0
		0.60952	0	0.60952	0		0.60952	0	0.60952	0
		0.6159	0	0.6159	0		0.6159	0	0.6159	0
		0.62236	0	0.62236	0		0.62236	0	0.62236	0
		0.62888	0	0.62888	0		0.62888	0	0.62888	0
		0.63547	0	0.63547	0		0.63547	0	0.63547	0
		0.64213	0	0.64213	0		0.64213	0	0.64213	0
		0.64886	0	0.64886	0		0.64886	0	0.64886	0
		0.65566	0	0.65566	0		0.65566	0	0.65566	0
		0.66253	0	0.66253	0		0.66253	0	0.66253	0
		0.66947	0	0.66947	0		0.66947	0	0.66947	0
		0.67649	0	0.67649	0		0.67649	0	0.67649	0
		0.68358	0	0.68358	0		0.68358	0	0.68358	0
		0.69074	0	0.69074	0		0.69074	0	0.69074	0
		0.69798	0	0.69798	0		0.69798	0	0.69798	0
		0.70529	0	0.70529	0		0.70529	0	0.70529	0
		0.71268	0	0.71268	0		0.71268	0	0.71268	0
		0.72015	0	0.72015	0		0.72015	0	0.72015	0
		0.7277	0	0.7277	0		0.7277	0	0.7277	0
		0.73532	0	0.73532	0		0.73532	0	0.73532	0
		0.74303	0	0.74303	0		0.74303	0	0.74303	0
		0.75082	0	0.75082	0		0.75082	0	0.75082	0
		0.75868	0	0.75868	0		0.75868	0	0.75868	0
		0.76663	0	0.76663	0		0.76663	0	0.76663	0
		0.77467	0	0.77467	0		0.77467	0	0.77467	0
		0.78279	0	0.78279	0		0.78279	0	0.78279	0
		0.79099	0	0.79099	0		0.79099	0	0.79099	0
		0.79928	0	0.79928	0		0.79928	0	0.79928	0
		0.80765	0	0.80765	0		0.80765	0	0.80765	0
		0.81612	0	0.81612	0		0.81612	0	0.81612	0
		0.82467	0	0.82467	0		0.82467	0	0.82467	0
		0.83331	0	0.83331	0		0.83331	0	0.83331	0
		0.84204	0	0.84204	0		0.84204	0	0.84204	0
		0.85087	0	0.85087	0		0.85087	0	0.85087	0
		0.85978	0	0.85978	0		0.85978	0	0.85978	0
		0.86879	0	0.86879	0		0.86879	0	0.86879	0
		0.8779	0	0.8779	0		0.8779	0	0.8779	0
		0.8871	0	0.8871	0		0.8871	0	0.8871	0
		0.89639	0	0.89639	0		0.89639	0	0.89639	0
		0.90579	0	0.90579	0		0.90579	0	0.90579	0
		0.91528	0	0.91528	0		0.91528	0	0.91528	0
		0.92487	0	0.92487	0		0.92487	0	0.92487	0
		0.93456	0	0.93456	0		0.93456	0	0.93456	0
		0.94436	0	0.94436	0		0.94436	0	0.94436	0
		0.95425	0	0.95425	0		0.95425	0	0.95425	0
		0.96425	0	0.96425	0		0.96425	0	0.96425	0
		0.97436	0	0.97436	0		0.97436	0	0.97436	0
		0.98457	0	0.98457	0		0.98457	0	0.98457	0
		0.99489	0	0.99489	0		0.99489	0	0.99489	0
		1.00531	0	1.00531	0		1.00531	0	1.00531	0
		1.01585	0	1.01585	0		1.01585	0	1.01585	0
		1.02649	0	1.02649	0		1.02649	0	1.02649	0
		1.03725	0	1.03725	0		1.03725	0	1.03725	0
		1.04812	0	1.04812	0		1.04812	0	1.04812	0
		1.0591	0	1.0591	0		1.0591	0	1.0591	0
		1.0702	0	1.0702	0		1.0702	0	1.0702	0
		1.08141	0	1.08141	0		1.08141	0	1.08141	0
		1.09275	0	1.09275	0		1.09275	0	1.09275	0
		1.1042	0	1.1042	0		1.1042	0	1.1042	0
		1.11577	0	1.11577	0		1.11577	0	1.11577	0
		1.12746	0	1.12746	0		1.12746	0	1.12746	0
		1.13928	0	1.13928	0		1.13928	0	1.13928	0
		1.15122	0	1.15122	0		1.15122	0	1.15122	0
		1.16328	0	1.16328	0		1.16328	0	1.16328	0
		1.17547	0	1.17547	0		1.17547	0	1.17547	0
		1.18779	0	1.18779	0		1.18779	0	1.18779	0
		1.20023	0	1.20023	0		1.20023	0	1.20023	0
		1.21281	0	1.21281	0		1.21281	0	1.21281	0
		1.22552	0	1.22552	0		1.22552	0	1.22552	0
		1.23836	0	1.23836	0		1.23836	0	1.23836	0
		1.25134	0	1.25134	0		1.25134	0	1.25134	0
		1.26445	0	1.26445	0		1.26445	0	1.26445	0
		1.27771	0	1.27771	0		1.27771	0	1.27771	0
		1.29109	0	1.29109	0		1.29109	0	1.29109	0
		1.30462	0	1.30462	0		1.30462	0	1.30462	0
		1.3183	0	1.3183	0		1.3183	0	1.3183	0
		1.33211	0	1.33211	0		1.33211	0	1.33211	0
		1.34607	0	1.34607	0		1.34607	0	1.34607	0
		1.36018	0	1.36018	0		1.36018	0	1.36018	0
		1.37443	0	1.37443	0		1.37443	0	1.37443	0
		1.38883	0	1.38883	0		1.38883	0	1.38883	0
		1.40339	0	1.40339	0		1.40339	0	1.40339	0
		1.41809	0	1.41809	0		1.41809	0	1.41809	0
		1.43295	0	1.43295	0		1.43295	0	1.43295	0
		1.44797	0	1.44797	0		1.44797	0	1.44797	0
		1.46314	0	1.46314	0		1.46314	0	1.46314	0
		1.47848	0	1.47848	0		1.47848	0	1.47848	0
		1.49397	0	1.49397	0		1.49397	0	1.49397	0
		1.50963	0	1.50963	0		1.50963	0	1.50963	0
		1.52545	0	1.52545	0		1.52545	0	1.52545	0
		1.54143	0	1.54143	0		1.54143	0	1.54143	0
		1.55758	0	1.55758	0		1.55758	0	1.55758	0
		1.57391	0	1.57391	0		1.57391	0	1.57391	0
		1.5904	0	1.5904	0		1.5904	0	1.5904	0
		1.60707	0	1.60707	0		1.60707	0	1.60707	0
		1.62391	0	1.62391	0		1.62391	0	1.62391	0
		1.64092	0	1.64092	0		1.64092	0	1.64092	0
		1.65812	0	1.65812	0		1.65812	0	1.65812	0
		1.6755	0	1.6755	0		1.6755	0	1.6755	0
		1.69305	0	1.69305	0		1.69305	0	1.69305	0
		1.7108	0	1.7108	0		1.7108	0	1.7108	0
		1.72872	0	1.72872	0		1.72872	0	1.72872	0
		1.74684	0	1.74684	0		1.74684	0	1.74684	0
		1.76514	0	1.76514	0		1.76514	0	1.76514	0
		1.78364	0	1.78364	0		1.78364	0	1.78364	0
		1.80233	0	1.80233	0		1.80233	0	1.80233	0
		1.82122	0	1.82122	0		1.82122	0	1.82122	0
		1.84031	0	1.84031	0		1.84031	0	1.84031	0
		1.85959	0	1.85959	0		1.85959	0	1.85959	0
		1.87908	0	1.87908	0		1.87908	0	1.87908	0
		1.89877	0	1.89877	0		1.89877	0	1.89877	0
		1.91867	0	1.91867	0		1.91867	0	1.91867	0
		1.93877	0	1.93877	0		1.93877	0	1.93877	0
		1.95909	0	1.95909	0		1.95909	0	1.95909	0
		1.97962	0	1.97962	0		1.97962	0	1.97962	0
		2.00036	0	2.00036	0		2.00036	0	2.00036	0
		2.02133	0	2.02133	0		2.02133	0	2.02133	0
		2.04251	0	2.04251	0		2.04251	0	2.04251	0
		2.06391	0	2.06391	0		2.06391	0	2.06391	0
		2.08554	0	2.08554	0		2.08554	0	2.08554	0
		2.1074	0	2.1074	0		2.1074	0	2.1074	0
		2.12948	0	2.12948	0		2.12948	0	2.12948	0
		2.1518	0	2.1518	0		2.1518	0	2.1518	0
		2.17434	0	2.17434	0		2.17434	0	2.17434	0
		2.19713	0	2.19713	0		2.19713	0	2.19713	0
		2.22015	0	2.22015	0		2.22015	0	2.22015	0
		2.24342	0	2.24342	0		2.24342	0	2.24342	0
		2.26693	0	2.26693	0		2.26693	0	2.26693	0
		2.29069	0	2.29069	0		2.29069	0	2.29069	0
		2.31469	0	2.31469	0		2.31469	0	2.31469	0
		2.33895	0	2.33895	0		2.33895	0	2.33895	0
		2.36346	0	2.36346	0		2.36346	0	2.36346	0
		2.38822	0	2.38822	0		2.38822	0	2.38822	0
		2.41325	0	2.41325	0		2.41325	0	2.41325	0
		2.43854	0	2.43854	0		2.43854	0	2.43854	0
		2.46409	0	2.46409	0		2.46409	0	2.46409	0
		2.48992	0	2.48992	0		2.48992	0	2.48992	0
		2.51601	0	2.51601	0		2.51601	0	2.51601	0
		2.54237	0	2.54237	0		2.54237	0	2.54237	0
		2.56902	0	2.56902	0		2.56902	0	2.56902	0
		2.59594	0	2.59594	0		2.59594	0	2.59594	0
		2.62314	0	2.62314	0		2.62314	0	2.62314	0
		2.65063	0	2.65063	0		2.65063	0	2.65063	0
		2.67841	0	2.67841	0		2.67841	0	2.67841	0
		2.70647	0	2.70647	0		2.70647	0	2.70647	0
		2.73484	0	2.73484	0		2.73484	0	2.73484	0
		2.7635	0	2.7635	0		2.7635	0	2.7635	0
		2.79245	0	2.79245	0		2.79245	0	2.79245	0
		2.82172	0	2.82172	0		2.82172	0	2.82172	0
		2.85129	0	2.85129	0		2.85129	0	2.85129	0
		2.88117	0	2.88117	0		2.88117	0	2.88117	0
		2.91136	0	2.91136	0		2.91136	0	2.91136	0
		2.94187	0	2.94187	0		2.94187	0	2.94187	0
		2.9727	0	2.9727	0		2.9727	0	2.9727	0
		3.00385	0	3.00385	0		3.00385	0	3.00385	0
		3.03533	0	3.03533	0		3.03533	0	3.03533	0
		3.06713	0	3.06713	0		3.06713	0	3.06713	0
		3.09928	0	3.09928	0		3.09928	0	3.09928	0
		3.13175	0	3.13175	0		3.13175	0	3.13175	0
		3.16457	0	3.16457	0		3.16457	0	3.16457	0
		3.19773	0	3.19773	0		3.19773	0	3.19773	0
		3.23124	0	3.23124	0		3.23124	0	3.23124	0
		3.26511	0	3.26511	0		3.26511	0	3.26511	0
		3.29932	0	3.29932	0		3.29932	0	3.29932	0
		3.3339	0	3.3339	0		3.3339	0	3.3339	0
		3.36883	0	3.36883	0		3.36883	0	3.36883	0
		3.40414	0	3.40414	0		3.40414	0	3.40414	0
		3.43981	0	3.43981	0		3.43981	0	3.43981	0
		3.47586	0	3.47586	0		3.47586	0	3.47586	0
		3.51228	0	3.51228	0		3.51228	0	3.51228	0
		3.54909	0	3.54909	0		3.54909	0	3.54909	0
		3.58628	0	3.58628	0		3.58628	0	3.58628	0
		3.62386	0	3.62386	0		3.62386	0	3.62386	0
		3.66183	0	3.66183	0		3.66183	0	3.66183	0
		3.70021	0	3.70021	0		3.70021	0	3.70021	0
		3.73898	0	3.73898	0		3.73898	0	3.73898	0
		3.77817	0	3.77817	0		3.77817	0	3.77817	0
		3.81776	0	3.81776	0		3.81776	0	3.81776	0
		3.85776	0	3.85776	0		3.85776	0	3.85776	0
		3.89819	0	3.89819	0		3.89819	0	3.89819	0
		3.93904	0	3.93904	0		3.93904	0	3.93904	0
		3.98032	0	3.98032	0		3.98032	0	3.98032	0
		4.02203	0	4.02203	0		4.02203	0	4.02203	0
		4.06418	0	4.06418	0		4.06418	0	4.06418	0
		4.10677	0	4.10677	0		4.10677	0	4.10677	0
		4.1498	0	4.1498	0		4.1498	0	4.1498	0
		4.19329	0	4.19329	0		4.19329	0	4.19329	0
		4.23723	0	4.23723	0		4.23723	0	4.23723	0
		4.28164	0	4.28164	0		4.28164	0	4.28164	0
		4.32651	0	4.32651	0		4.32651	0	4.32651	0
		4.37184	0	4.37184	0		4.37184	0	4.37184	0
		4.41766	0	4.41766	0		4.41766	0	4.41766	0
		4.46395	0	4.46395	0		4.46395	0	4.46395	0
		4.51073	0	4.51073	0		4.51073	0	4.51073	0
		4.558	0	4.558	0		4.558	0	4.558	0
		4.60576	0	4.60576	0		4.60576	0	4.60576	0
		4.65403	0	4.65403	0		4.65403	0	4.65403	0
		4.7028	0	4.7028	0		4.7028	0	4.7028	0
		4.75208	0	4.75208	0		4.75208	0	4.75208	0
		4.80188	0	4.80188	0		4.80188	0	4.80188	0
		4.8522	0	4.8522	0		4.8522	0	4.8522	0
		4.90305	0	4.90305	0		4.90305	0	4.90305	0
		4.95443	0	4.95443	0		4.95443	0	4.95443	0
		5.00635	0	5.00635	0		5.00635	0	5.00635	0
		5.05881	0	5.05881	0		5.05881	0	5.05881	0
		5.11182	0	5.11182	0		5.11182	0	5.11182	0
		5.16539	0	5.16539	0		5.16539	0	5.16539	0
		5.21952	0	5.21952	0		5.21952	0	5.21952	0
		5.27422	0	5.27422	0		5.27422	0	5.27422	0
		5.32949	0	5.32949	0		5.32949	0	5.32949	0
		5.38534	0	5.38534	0		5.38534	0	5.38534	0
		5.44177	0	5.44177	0		5.44177	0	5.44177	0
		5.4988	0	5.4988	0		5.4988	0	5.4988	0
		5.55642	0	5.55642	0		5.55642	0	5.55642	0
		5.61465	0	5.61465	0		5.61465	0	5.61465	0
		5.67348	0	5.67348	0		5.67348	0	5.67348	0
		5.73294	0	5.73294	0		5.73294	0	5.73294	0
		5.79301	0	5.79301	0		5.79301	0	5.79301	0
		5.85372	0	5.85372	0		5.85372	0	5.85372	0
		5.91506	0	5.91506	0		5.91506	0	5.91506	0
		5.97705	0	5.97705	0		5.97705	0	5.97705	0
		6.03968	0	6.03968	0		6.03968	0	6.03968	0
		6.10298	0	6.10298	0		6.10298	0	6.10298	0
		6.16693	0	6.16693	0		6.16693	0	6.16693	0
		6.23156	0	6.23156	0		6.23156	0	6.23156	0
		6.29686	0	6.29686	0		6.29686	0	6.29686	0
		6.36284	0	6.36284	0		6.36284	0	6.36284	0
		6.42952	0	6.42952	0		6.42952	0	6.42952	0
		6.4969	0	6.4969	0		6.4969	0	6.4969	0
		6.56498	0	6.56498	0		6.56498	0	6.56498	0
		6.63378	0	6.63378	0		6.63378	0	6.63378	0
		6.70329	0	6.70329	0		6.70329	0	6.70329	0
		6.77354	0	6.77354	0		6.77354	0	6.77354	0
		6.84452	0	6.84452	0		6.84452	0	6.84452	0
		6.91625	0	6.91625	0		6.91625	0	6.91625	0
		6.98872	0	6.98872	0		6.98872	0	6.98872	0
		7.06196	0	7.06196	0		7.06196	0	7.06196	0
		7.13597	0	7.13597	0		7.13597	0	7.13597	0
		7.21074	0	7.21074	0		7.21074	0	7.21074	0
		7.28631	0	7.28631	0		7.28631	0	7.28631	0
		7.36266	0	7.36266	0		7.36266	0	7.36266	0
		7.43982	0	7.43982	0		7.43982	0	7.43982	0
		7.51778	0	7.51778	0		7.51778	0	7.51778	0
		7.59656	0	7.59656	0		7.59656	0	7.59656	0
		7.67617	0	7.67617	0		7.67617	0	7.67617	0
		7.75661	0	7.75661	0		7.75661	0	7.75661	0
		7.83789	0	7.83789	0		7.83789	0	7.83789	0
		7.92003	0	7.92003	0		7.92003	0	7.92003	0
		8.00303	0	8.00303	0		8.00303	0	8.00303	0
		8.08689	0	8.08689	0		8.08689	0	8.08689	0
		8.17164	0	8.17164	0		8.17164	0	8.17164	0
		8.25727	0	8.25727	0		8.25727	0	8.25727	0
		8.3438	0	8.3438	0		8.3438	0	8.3438	0
		8.43124	0	8.43124	0		8.43124	0	8.43124	0
		8.51959	0	8.51959	0		8.51959	0	8.51959	0
		8.60887	0	8.60887	0		8.60887	0	8.60887	0
		8.69908	0	8.69908	0		8.69908	0	8.69908	0
		8.79024	0	8.79024	0		8.79024	0	8.79024	0
		8.88236	0	8.88236	0		8.88236	0	8.88236	0
		8.97544	0	8.97544	0		8.97544	0	8.97544	0
		9.06949	0	9.06949	0		9.06949	0	9.06949	0
		9.16454	0	9.16454	0		9.16454	0	9.16454	0
		9.26057	0	9.26057	0		9.26057	0	9.26057	0
		9.35762	0	9.35762	0		9.35762	0	9.35762	0
		9.45568	0	9.45568	0		9.45568	0	9.45568	0
		9.55477	0	9.55477	0		9.55477	0	9.55477	0
		9.65489	0	9.65489	0		9.65489	0	9.65489	0
		9.75607	0	9.75607	0		9.75607	0	9.75607	0
		9.85831	0	9.85831	0		9.85831	0	9.85831	0
		9.96161	0	9.96161	0		9.96161	0	9.96161	0
		10.066	0	10.066	0		10.066	0	10.066	0
		10.1715	0	10.1715	0		10.1715	0	10.1715	0
		10.2781	0	10.2781	0		10.2781	0	10.2781	0
		10.3858	0	10.3858	0		10.3858	0	10.3858	0
		10.4946	0	10.4946	0		10.4946	0	10.4946	0
		10.6046	0	10.6046	0		10.6046	0	10.6046	0
		10.7157	0	10.7157	0		10.7157	0	10.7157	0
		10.828	0	10.828	0		10.828	0	10.828	0
		10.9415	0	10.9415	0		10.9415	0	10.9415	0
		11.0562	0	11.0562	0		11.0562	0	11.0562	0
		11.172	0	11.172	0		11.172	0	11.172	0
		11.2891	0	11.2891	0		11.2891	0	11.2891	0
		11.4074	0	11.4074	0		11.4074	0	11.4074	0
		11.5269	0	11.5269	0		11.5269	0	11.5269	0
		11.6477	0	11.6477	0		11.6477	0	11.6477	0
		11.7698	0	11.7698	0		11.7698	0	11.7698	0
		11.8931	0	11.8931	0		11.8931	0	11.8931	0
		12.0177	0	12.0177	0		12.0177	0	12.0177	0
		12.1437	0	12.1437	0		12.1437	0	12.1437	0
		12.2709	0	12.2709	0		12.2709	0	12.2709	0
		12.3995	0	12.3995	0		12.3995	0	12.3995	0
		12.5295	0	12.5295	0		12.5295	0	12.5295	0
		12.6608	0	12.6608	0		12.6608	0	12.6608	0
		12.7934	0	12.7934	0		12.7934	0	12.7934	0
		12.9275	0	12.9275	0		12.9275	0	12.9275	0
		13.063	0	13.063	0		13.063	0	13.063	0
		13.1999	0	13.1999	0		13.1999	0	13.1999	0
		13.3382	0	13.3382	0		13.3382	0	13.3382	0
		13.478	0	13.478	0		13.478	0	13.478	0
		13.6192	0	13.6192	0		13.6192	0	13.6192	0
		13.7619	0	13.7619	0		13.7619	0	13.7619	0
		13.9061	0	13.9061	0		13.9061	0	13.9061	0
		14.0519	0	14.0519	0		14.0519	0	14.0519	0
		14.1991	0	14.1991	0		14.1991	0	14.1991	0
		14.3479	0	14.3479	0		14.3479	0	14.3479	0
		14.4983	0	14.4983	0		14.4983	0	14.4983	0
		14.6502	0	14.6502	0		14.6502	0	14.6502	0
		14.8037	0	14.8037	0		14.8037	0	14.8037	0
		14.9589	0	14.9589	0		14.9589	0	14.9589	0
		15.1156	0	15.1156	0		15.1156	0	15.1156	0
		15.274	0	15.274	0		15.274	0	15.274	0
		15.4341	0	15.4341	0		15.4341	0	15.4341	0
		15.5958	0	15.5958	0		15.5958	0	15.5958	0
		15.7592	0	15.7592	0		15.7592	0	15.7592	0
		15.9244	0	15.9244	0		15.9244	0	15.9244	0
		16.0913	0	16.0913	0		16.0913	0	16.0913	0
		16.2599	0	16.2599	0		16.2599	0	16.2599	0
		16.4303	0	16.4303	0		16.4303	0	16.4303	0
		16.6025	0	16.6025	0		16.6025	0	16.6025	0
		16.7765	0	16.7765	0		16.7765	0	16.7765	0
		16.9522	0	16.9522	0		16.9522	0	16.9522	0
		17.1299	0	17.1299	0		17.1299	0	17.1299	0
		17.3094	0	17.3094	0		17.3094	0	17.3094	0
		17.4908	0	17.4908	0		17.4908	0	17.4908	0
		17.6741	0	17.6741	0		17.6741	0	17.6741	0
		17.8593	0	17.8593	0		17.8593	0	17.8593	0
		18.0465	0	18.0465	0		18.0465	0	18.0465	0
		18.2356	0	18.2356	0		18.2356	0	18.2356	0
		18.4267	0	18.4267	0		18.4267	0	18.4267	0
		18.6198	0	18.6198	0		18.6198	0	18.6198	0
		18.8149	0	18.8149	0		18.8149	0	18.8149	0
		19.012	0	19.012	0		19.012	0	19.012	0
		19.2113	0	19.2113	0		19.2113	0	19.2113	0
		19.4126	0	19.4126	0		19.4126	0	19.4126	0
		19.616	0	19.616	0		19.616	0	19.616	0
		19.8216	0	19.8216	0		19.8216	0	19.8216	0
		20.0293	0	20.0293	0		20.0293	0	20.0293	0
		20.2392	0	20.2392	0		20.2392	0	20.2392	0
		20.4513	0	20.4513	0		20.4513	0	20.4513	0
		20.6656	0	20.6656	0		20.6656	0	20.6656	0
		20.8822	0	20.8822	0		20.8822	0	20.8822	0
		21.101	0	21.101	0		21.101	0	21.101	0
		21.3221	0	21.3221	0		21.3221	0	21.3221	0
		21.5456	0	21.5456	0		21.5456	0	21.5456	0
		21.7713	0	21.7713	0		21.7713	0	21.7713	0
		21.9995	0	21.9995	0		21.9995	0	21.9995	0
		22.23	0	22.23	0		22.23	0	22.23	0
		22.463	0	22.463	0		22.463	0	22.463	0
		22.6984	0	22.6984	0		22.6984	0	22.6984	0
		22.9362	0	22.9362	0		22.9362	0	22.9362	0
		23.1766	0	23.1766	0		23.1766	0	23.1766	0
		23.4195	0	23.4195	0		23.4195	0	23.4195	0
		23.6649	0	23.6649	0.000639556		23.6649	0	23.6649	0.000639556
		23.9129	0	23.9129	0.00135		23.9129	0	23.9129	0.00135
		24.1635	0	24.1635	0.00213		24.1635	0	24.1635	0.00213
		24.4167	0	24.4167	0.00298		24.4167	0	24.4167	0.00298
		24.6726	0	24.6726	0.0039		24.6726	0	24.6726	0.0039
		24.9311	0	24.9311	0.00491		24.9311	0	24.9311	0.00491
		25.1924	0	25.1924	0.006		25.1924	0	25.1924	0.006
		25.4564	0	25.4564	0.0072		25.4564	0	25.4564	0.0072
		25.7231	0	25.7231	0.00852		25.7231	0	25.7231	0.00852
		25.9927	0	25.9927	0.00995		25.9927	0	25.9927	0.00995
		26.2651	0	26.2651	0.01151		26.2651	0	26.2651	0.01151
		26.5403	0	26.5403	0.01322		26.5403	0	26.5403	0.01322
		26.8184	0	26.8184	0.01509		26.8184	0	26.8184	0.01509
		27.0995	0	27.0995	0.01714		27.0995	0	27.0995	0.01714
		27.3834	0	27.3834	0.01938		27.3834	0	27.3834	0.01938
		27.6704	0	27.6704	0.02183		27.6704	0	27.6704	0.02183
		27.9604	0	27.9604	0.02451		27.9604	0	27.9604	0.02451
		28.2534	0	28.2534	0.02745		28.2534	0	28.2534	0.02745
		28.5495	0	28.5495	0.03067		28.5495	0	28.5495	0.03067
		28.8486	0	28.8486	0.03419		28.8486	0	28.8486	0.03419
		29.1509	0	29.1509	0.03806		29.1509	0	29.1509	0.03806
		29.4564	0	29.4564	0.04229		29.4564	0	29.4564	0.04229
		29.7651	0	29.7651	0.04694		29.7651	0	29.7651	0.04694
		30.077	0	30.077	0.05203		30.077	0	30.077	0.05203
		30.3922	0	30.3922	0.05762		30.3922	0	30.3922	0.05762
		30.7107	0	30.7107	0.06374		30.7107	0	30.7107	0.06374
		31.0325	0	31.0325	0.07047		31.0325	0	31.0325	0.07047
		31.3577	0	31.3577	0.07785		31.3577	0	31.3577	0.07785
		31.6863	0	31.6863	0.08594		31.6863	0	31.6863	0.08594
		32.0184	0	32.0184	0.09483		32.0184	0	32.0184	0.09483
		32.3539	0	32.3539	0.10459		32.3539	0	32.3539	0.10459
		32.6929	0	32.6929	0.1153		32.6929	0	32.6929	0.1153
		33.0355	0	33.0355	0.12706		33.0355	0	33.0355	0.12706
		33.3817	0	33.3817	0.13998		33.3817	0	33.3817	0.13998
		33.7315	0	33.7315	0.15416		33.7315	0	33.7315	0.15416
		34.085	0	34.085	0.16973		34.085	0	34.085	0.16973
		34.4422	0	34.4422	0.18683		34.4422	0	34.4422	0.18683
		34.8031	0	34.8031	0.2056		34.8031	0	34.8031	0.2056
		35.1679	0	35.1679	0.22622		35.1679	0	35.1679	0.22622
		35.5364	0	35.5364	0.24885		35.5364	0	35.5364	0.24885
		35.9088	0	35.9088	0.2737		35.9088	0	35.9088	0.2737
		36.2851	0	36.2851	0.30098		36.2851	0	36.2851	0.30098
		36.6653	0	36.6653	0.33092		36.6653	0	36.6653	0.33092
		37.0496	0	37.0496	0.36379		37.0496	0	37.0496	0.36379
		37.4378	0	37.4378	0.39984		37.4378	0	37.4378	0.39984
		37.8301	0	37.8301	0.4394		37.8301	0	37.8301	0.4394
		38.2266	0	38.2266	0.48278		38.2266	0	38.2266	0.48278
		38.6271	0	38.6271	0.53035		38.6271	0	38.6271	0.53035
		39.0319	0	39.0319	0.5825		39.0319	0	39.0319	0.5825
		39.441	0	39.441	0.63965		39.441	0	39.441	0.63965
		39.8543	0	39.8543	0.70225		39.8543	0	39.8543	0.70225
		40.2719	0	40.2719	0.77081		40.2719	0	40.2719	0.77081
		40.6939	0	40.6939	0.84585		40.6939	0	40.6939	0.84585
		41.1204	0	41.1204	0.92795		41.1204	0	41.1204	0.92795
		41.5513	0	41.5513	1.01774		41.5513	0	41.5513	1.01774
		41.9867	0	41.9867	1.11589		41.9867	0	41.9867	1.11589
		42.4267	0	42.4267	1.2231		42.4267	0	42.4267	1.2231
		42.8713	0	42.8713	1.34016		42.8713	0	42.8713	1.34016
		43.3205	0	43.3205	1.46788		43.3205	0	43.3205	1.46788
		43.7745	0	43.7745	1.60714		43.7745	0	43.7745	1.60714
		44.2332	0	44.2332	1.75887		44.2332	0	44.2332	1.75887
		44.6968	0	44.6968	1.92407		44.6968	0	44.6968	1.92407
		45.1652	0	45.1652	2.10377		45.1652	0	45.1652	2.10377
		45.6385	0	45.6385	2.2991		45.6385	0	45.6385	2.2991
		46.1167	0	46.1167	2.5112		46.1167	0	46.1167	2.5112
		46.6	0	46.6	2.7413		46.6	0	46.6	2.7413
		47.0883	0	47.0883	2.99066		47.0883	0	47.0883	2.99066
		47.5818	0	47.5818	3.26061		47.5818	0	47.5818	3.26061
		48.0804	0	48.0804	3.55252		48.0804	0	48.0804	3.55252
		48.5842	0	48.5842	3.86778		48.5842	0	48.5842	3.86778
		49.0934	0	49.0934	4.20783		49.0934	0	49.0934	4.20783
		49.6078	0	49.6078	4.57413		49.6078	0	49.6078	4.57413
		50.1277	0	50.1277	4.96815		50.1277	0	50.1277	4.96815
		50.653	0	50.653	5.39134		50.653	0	50.653	5.39134
		51.1838	0	51.1838	5.84516		51.1838	0	51.1838	5.84516
		51.7202	0	51.7202	6.33102		51.7202	0	51.7202	6.33102
		52.2621	0.000527686	52.2621	6.85027		52.2621	0.000527686	52.2621	6.85027
		52.8098	0.0023	52.8098	7.40418		52.8098	0.0023	52.8098	7.40418
		53.3632	0.00413	53.3632	7.99393		53.3632	0.00413	53.3632	7.99393
		53.9224	0.00602	53.9224	8.62055		53.9224	0.00602	53.9224	8.62055
		54.4875	0.00796	54.4875	9.28492		54.4875	0.00796	54.4875	9.28492
		55.0585	0.00997	55.0585	9.98772		55.0585	0.00997	55.0585	9.98772
		55.6355	0.01204	55.6355	10.7294		55.6355	0.01204	55.6355	10.7294
		56.2185	0.01418	56.2185	11.5101		56.2185	0.01418	56.2185	11.5101
		56.8076	0.01638	56.8076	12.3297		56.8076	0.01638	56.8076	12.3297
		57.4029	0.01866	57.4029	13.1877		57.4029	0.01866	57.4029	13.1877
		58.0045	0.021	58.0045	14.0833		58.0045	0.021	58.0045	14.0833
		58.6123	0.02343	58.6123	15.015		58.6123	0.02343	58.6123	15.015
		59.2265	0.02593	59.2265	15.9811		59.2265	0.02593	59.2265	15.9811
		59.8472	0.02852	59.8472	16.9793		59.8472	0.02852	59.8472	16.9793
		60.4743	0.03119	60.4743	18.0066		60.4743	0.03119	60.4743	18.0066
		61.108	0.03394	61.108	19.0596		61.108	0.03394	61.108	19.0596
		61.7484	0.0368	61.7484	20.1342		61.7484	0.0368	61.7484	20.1342
		62.3955	0.03974	62.3955	21.2256		62.3955	0.03974	62.3955	21.2256
		63.0493	0.04279	63.0493	22.3284		63.0493	0.04279	63.0493	22.3284
		63.7101	0.04593	63.7101	23.4364		63.7101	0.04593	63.7101	23.4364
		64.3777	0.04919	64.3777	24.5431		64.3777	0.04919	64.3777	24.5431
		65.0523	0.05256	65.0523	25.6409		65.0523	0.05256	65.0523	25.6409
		65.734	0.05604	65.734	26.7218		65.734	0.05604	65.734	26.7218
		66.4229	0.05964	66.4229	27.7773		66.4229	0.05964	66.4229	27.7773
		67.1189	0.06337	67.1189	28.7983		67.1189	0.06337	67.1189	28.7983
		67.8223	0.06723	67.8223	29.7754		67.8223	0.06723	67.8223	29.7754
		68.533	0.07122	68.533	30.6987		68.533	0.07122	68.533	30.6987
		69.2512	0.07535	69.2512	31.5582		69.2512	0.07535	69.2512	31.5582
		69.9769	0.07963	69.9769	32.3438		69.9769	0.07963	69.9769	32.3438
		70.7102	0.08407	70.7102	33.0456		70.7102	0.08407	70.7102	33.0456
		71.4512	0.08866	71.4512	33.6538		71.4512	0.08866	71.4512	33.6538
		72.2	0.09341	72.2	34.159		72.2	0.09341	72.2	34.159
		72.9565	0.09834	72.9565	34.5527		72.9565	0.09834	72.9565	34.5527
		73.7211	0.10345	73.7211	34.8267		73.7211	0.10345	73.7211	34.8267
		74.4936	0.10874	74.4936	34.9744		74.4936	0.10874	74.4936	34.9744
		75.2743	0.11423	75.2743	34.9899		75.2743	0.11423	75.2743	34.9899
		76.0631	0.11992	76.0631	34.8688		76.0631	0.11992	76.0631	34.8688
		76.8602	0.12583	76.8602	34.6083		76.8602	0.12583	76.8602	34.6083
		77.6656	0.13195	77.6656	34.2072		77.6656	0.13195	77.6656	34.2072
		78.4795	0.1383	78.4795	33.6661		78.4795	0.1383	78.4795	33.6661
		79.3019	0.14489	79.3019	32.9873		79.3019	0.14489	79.3019	32.9873
		80.1329	0.15173	80.1329	32.1753		80.1329	0.15173	80.1329	32.1753
		80.9727	0.15883	80.9727	31.2362		80.9727	0.15883	80.9727	31.2362
		81.8212	0.16619	81.8212	30.1782		81.8212	0.16619	81.8212	30.1782
		82.6786	0.17385	82.6786	29.011		82.6786	0.17385	82.6786	29.011
		83.545	0.18179	83.545	27.7461		83.545	0.18179	83.545	27.7461
		84.4205	0.19004	84.4205	26.3964		84.4205	0.19004	84.4205	26.3964
		85.3052	0.19862	85.3052	24.9759		85.3052	0.19862	85.3052	24.9759
		86.1991	0.20753	86.1991	23.4997		86.1991	0.20753	86.1991	23.4997
		87.1024	0.21678	87.1024	21.9836		87.1024	0.21678	87.1024	21.9836
		88.0152	0.2264	88.0152	20.4434		88.0152	0.2264	88.0152	20.4434
		88.9375	0.2364	88.9375	18.8952		88.9375	0.2364	88.9375	18.8952
		89.8695	0.2468	89.8695	17.3548		89.8695	0.2468	89.8695	17.3548
		90.8113	0.25761	90.8113	15.837		90.8113	0.25761	90.8113	15.837
		91.7629	0.26886	91.7629	14.3561		91.7629	0.26886	91.7629	14.3561
		92.7245	0.28056	92.7245	12.9247		92.7245	0.28056	92.7245	12.9247
		93.6962	0.29273	93.6962	11.5544		93.6962	0.29273	93.6962	11.5544
		94.6781	0.30539	94.6781	10.2547		94.6781	0.30539	94.6781	10.2547
		95.6702	0.31857	95.6702	9.03363		95.6702	0.31857	95.6702	9.03363
		96.6728	0.33228	96.6728	7.89714		96.6728	0.33228	96.6728	7.89714
		97.6859	0.34656	97.6859	6.84939		97.6859	0.34656	97.6859	6.84939
		98.7095	0.36143	98.7095	5.89264		98.7095	0.36143	98.7095	5.89264
		99.7439	0.37691	99.7439	5.0274		99.7439	0.37691	99.7439	5.0274
		100.789	0.39303	100.789	4.25254		100.789	0.39303	100.789	4.25254
		101.845	0.40982	101.845	3.56545		101.845	0.40982	101.845	3.56545
		102.913	0.42731	102.913	2.96231		102.913	0.42731	102.913	2.96231
		103.991	0.44554	103.991	2.43824		103.991	0.44554	103.991	2.43824
		105.081	0.46453	105.081	1.98758		105.081	0.46453	105.081	1.98758
		106.182	0.48432	106.182	1.60414		106.182	0.48432	106.182	1.60414
		107.295	0.50495	107.295	1.2814		107.295	0.50495	107.295	1.2814
		108.419	0.52646	108.419	1.01272		108.419	0.52646	108.419	1.01272
		109.555	0.54888	109.555	0.79153		109.555	0.54888	109.555	0.79153
		110.703	0.57226	110.703	0.61153		110.703	0.57226	110.703	0.61153
		111.863	0.59664	111.863	0.46674		111.863	0.59664	111.863	0.46674
		113.036	0.62206	113.036	0.35166		113.036	0.62206	113.036	0.35166
		114.22	0.64858	114.22	0.26131		114.22	0.64858	114.22	0.26131
		115.417	0.67625	115.417	0.19125		115.417	0.67625	115.417	0.19125
		116.627	0.70511	116.627	0.13761		116.627	0.70511	116.627	0.13761
		117.849	0.73522	117.849	0.09709		117.849	0.73522	117.849	0.09709
		119.084	0.76665	119.084	0.06687		119.084	0.76665	119.084	0.06687
		120.332	0.79944	120.332	0.04464		120.332	0.79944	120.332	0.04464
		121.593	0.83366	121.593	0.02852		121.593	0.83366	121.593	0.02852
		122.867	0.86938	122.867	0.01699		122.867	0.86938	122.867	0.01699
		124.154	0.90666	124.154	0.00887		124.154	0.90666	124.154	0.00887
		125.455	0.94558	125.455	0.00324		125.455	0.94558	125.455	0.00324
		126.77	0.98621	126.77	0		126.77	0.98621	126.77	0
		128.099	1.02862	128.099	0		128.099	1.02862	128.099	0
		129.441	1.07291	129.441	0		129.441	1.07291	129.441	0
		130.797	1.11915	130.797	0		130.797	1.11915	130.797	0
		132.168	1.16743	132.168	0		132.168	1.16743	132.168	0
		133.553	1.21784	133.553	0		133.553	1.21784	133.553	0
		134.953	1.27048	134.953	0		134.953	1.27048	134.953	0
		136.367	1.32545	136.367	0		136.367	1.32545	136.367	0
		137.796	1.38285	137.796	0		137.796	1.38285	137.796	0
		139.24	1.44279	139.24	0		139.24	1.44279	139.24	0
		140.699	1.50539	140.699	0		140.699	1.50539	140.699	0
		142.173	1.57075	142.173	0		142.173	1.57075	142.173	0
		143.663	1.639	143.663	0		143.663	1.639	143.663	0
		145.169	1.71027	145.169	0		145.169	1.71027	145.169	0
		146.69	1.78468	146.69	0		146.69	1.78468	146.69	0
		148.227	1.86237	148.227	0		148.227	1.86237	148.227	0
		149.781	1.94349	149.781	0		149.781	1.94349	149.781	0
		151.35	2.02817	151.35	0		151.35	2.02817	151.35	0
		152.936	2.11657	152.936	0		152.936	2.11657	152.936	0
		154.539	2.20883	154.539	0		154.539	2.20883	154.539	0
		156.158	2.30513	156.158	0		156.158	2.30513	156.158	0
		157.795	2.40563	157.795	0		157.795	2.40563	157.795	0
		159.448	2.51048	159.448	0		159.448	2.51048	159.448	0
		161.119	2.61988	161.119	0		161.119	2.61988	161.119	0
		162.808	2.734	162.808	0		162.808	2.734	162.808	0
		164.514	2.85302	164.514	0		164.514	2.85302	164.514	0
		166.238	2.97713	166.238	0		166.238	2.97713	166.238	0
		167.98	3.10653	167.98	0		167.98	3.10653	167.98	0
		169.74	3.24141	169.74	0		169.74	3.24141	169.74	0
		171.519	3.38197	171.519	0		171.519	3.38197	171.519	0
		173.316	3.52842	173.316	0		173.316	3.52842	173.316	0
		175.132	3.68097	175.132	0		175.132	3.68097	175.132	0
		176.968	3.83982	176.968	0		176.968	3.83982	176.968	0
		178.822	4.00518	178.822	0		178.822	4.00518	178.822	0
		180.696	4.17728	180.696	0		180.696	4.17728	180.696	0
		182.59	4.35633	182.59	0		182.59	4.35633	182.59	0
		184.503	4.54254	184.503	0		184.503	4.54254	184.503	0
		186.436	4.73612	186.436	0		186.436	4.73612	186.436	0
		188.39	4.93729	188.39	0		188.39	4.93729	188.39	0
		190.364	5.14626	190.364	0		190.364	5.14626	190.364	0
		192.359	5.36323	192.359	0		192.359	5.36323	192.359	0
		194.375	5.58841	194.375	0		194.375	5.58841	194.375	0
		196.412	5.82199	196.412	0		196.412	5.82199	196.412	0
		198.47	6.06416	198.47	0		198.47	6.06416	198.47	0
		200.55	6.3151	200.55	0		200.55	6.3151	200.55	0
		202.652	6.57497	202.652	0		202.652	6.57497	202.652	0
		204.775	6.84392	204.775	0		204.775	6.84392	204.775	0
		206.921	7.12211	206.921	0		206.921	7.12211	206.921	0
		209.09	7.40964	209.09	0		209.09	7.40964	209.09	0
		211.281	7.70662	211.281	0		211.281	7.70662	211.281	0
		213.495	8.01313	213.495	0		213.495	8.01313	213.495	0
		215.732	8.32923	215.732	0		215.732	8.32923	215.732	0
		217.993	8.65494	217.993	0		217.993	8.65494	217.993	0
		220.277	8.99027	220.277	0		220.277	8.99027	220.277	0
		222.585	9.33518	222.585	0		222.585	9.33518	222.585	0
		224.918	9.68959	224.918	0		224.918	9.68959	224.918	0
		227.275	10.0534	227.275	0		227.275	10.0534	227.275	0
		229.657	10.4265	229.657	0		229.657	10.4265	229.657	0
		232.063	10.8086	232.063	0		232.063	10.8086	232.063	0
		234.495	11.1995	234.495	0		234.495	11.1995	234.495	0
		236.952	11.5989	236.952	0		236.952	11.5989	236.952	0
		239.436	12.0064	239.436	0		239.436	12.0064	239.436	0
		241.945	12.4217	241.945	0		241.945	12.4217	241.945	0
		244.48	12.8442	244.48	0		244.48	12.8442	244.48	0
		247.042	13.2733	247.042	0		247.042	13.2733	247.042	0
		249.631	13.7086	249.631	0		249.631	13.7086	249.631	0
		252.247	14.1491	252.247	0		252.247	14.1491	252.247	0
		254.89	14.5943	254.89	0		254.89	14.5943	254.89	0
		257.561	15.0432	257.561	0		257.561	15.0432	257.561	0
		260.26	15.4949	260.26	0		260.26	15.4949	260.26	0
		262.988	15.9483	262.988	0		262.988	15.9483	262.988	0
		265.744	16.4025	265.744	0		265.744	16.4025	265.744	0
		268.528	16.8561	268.528	0		268.528	16.8561	268.528	0
		271.342	17.3078	271.342	0		271.342	17.3078	271.342	0
		274.186	17.7564	274.186	0		274.186	17.7564	274.186	0
		277.059	18.2004	277.059	0		277.059	18.2004	277.059	0
		279.962	18.6382	279.962	0		279.962	18.6382	279.962	0
		282.896	19.0681	282.896	0		282.896	19.0681	282.896	0
		285.861	19.4886	285.861	0		285.861	19.4886	285.861	0
		288.856	19.8978	288.856	0		288.856	19.8978	288.856	0
		291.883	20.2938	291.883	0		291.883	20.2938	291.883	0
		294.942	20.6749	294.942	0		294.942	20.6749	294.942	0
		298.033	21.0389	298.033	0		298.033	21.0389	298.033	0
		301.156	21.384	301.156	0		301.156	21.384	301.156	0
		304.312	21.7081	304.312	0		304.312	21.7081	304.312	0
		307.501	22.0092	307.501	0		307.501	22.0092	307.501	0
		310.723	22.2851	310.723	0		310.723	22.2851	310.723	0
		313.979	22.534	313.979	0		313.979	22.534	313.979	0
		317.27	22.7536	317.27	0		317.27	22.7536	317.27	0
		320.594	22.9422	320.594	0		320.594	22.9422	320.594	0
		323.954	23.0977	323.954	0		323.954	23.0977	323.954	0
		327.349	23.2184	327.349	0		327.349	23.2184	327.349	0
		330.779	23.3026	330.779	0		330.779	23.3026	330.779	0
		334.246	23.3485	334.246	0		334.246	23.3485	334.246	0
		337.748	23.3548	337.748	0		337.748	23.3548	337.748	0
		341.288	23.3202	341.288	0		341.288	23.3202	341.288	0
		344.864	23.2435	344.864	0		344.864	23.2435	344.864	0
		348.478	23.1239	348.478	0		348.478	23.1239	348.478	0
		352.13	22.9607	352.13	0		352.13	22.9607	352.13	0
		355.82	22.7535	355.82	0		355.82	22.7535	355.82	0
		359.548	22.5021	359.548	0		359.548	22.5021	359.548	0
		363.316	22.2066	363.316	0		363.316	22.2066	363.316	0
		367.124	21.8675	367.124	0		367.124	21.8675	367.124	0
		370.971	21.4854	370.971	0		370.971	21.4854	370.971	0
		374.858	21.0614	374.858	0		374.858	21.0614	374.858	0
		378.786	20.5967	378.786	0		378.786	20.5967	378.786	0
		382.756	20.0931	382.756	0		382.756	20.0931	382.756	0
		386.767	19.5525	386.767	0		386.767	19.5525	386.767	0
		390.82	18.9772	390.82	0		390.82	18.9772	390.82	0
		394.915	18.3696	394.915	0		394.915	18.3696	394.915	0
		399.054	17.7327	399.054	0		399.054	17.7327	399.054	0
		403.236	17.0695	403.236	0		403.236	17.0695	403.236	0
		407.461	16.3833	407.461	0		407.461	16.3833	407.461	0
		411.731	15.6776	411.731	0		411.731	15.6776	411.731	0
		416.046	14.956	416.046	0		416.046	14.956	416.046	0
		420.406	14.2225	420.406	0		420.406	14.2225	420.406	0
		424.811	13.4807	424.811	0		424.811	13.4807	424.811	0
		429.263	12.7347	429.263	0		429.263	12.7347	429.263	0
		433.761	11.9884	433.761	0		433.761	11.9884	433.761	0
		438.307	11.2457	438.307	0		438.307	11.2457	438.307	0
		442.9	10.5104	442.9	0		442.9	10.5104	442.9	0
		447.541	9.78607	447.541	0		447.541	9.78607	447.541	0
		452.231	9.0763	452.231	0		452.231	9.0763	452.231	0
		456.97	8.38434	456.97	0		456.97	8.38434	456.97	0
		461.759	7.71323	461.759	0		461.759	7.71323	461.759	0
		466.598	7.0657	466.598	0		466.598	7.0657	466.598	0
		471.487	6.44419	471.487	0		471.487	6.44419	471.487	0
		476.428	5.8508	476.428	0		476.428	5.8508	476.428	0
		481.421	5.28727	481.421	0		481.421	5.28727	481.421	0
		486.466	4.75498	486.466	0		486.466	4.75498	486.466	0
		491.563	4.25495	491.563	0		491.563	4.25495	491.563	0
		496.715	3.78782	496.715	0		496.715	3.78782	496.715	0
		501.92	3.35389	501.92	0		501.92	3.35389	501.92	0
		507.18	2.9531	507.18	0		507.18	2.9531	507.18	0
		512.495	2.58507	512.495	0		512.495	2.58507	512.495	0
		517.865	2.24911	517.865	0		517.865	2.24911	517.865	0
		523.292	1.9443	523.292	0		523.292	1.9443	523.292	0
		528.776	1.66942	528.776	0		528.776	1.66942	528.776	0
		534.317	1.42311	534.317	0		534.317	1.42311	534.317	0
		539.916	1.20379	539.916	0		539.916	1.20379	539.916	0
		545.574	1.00978	545.574	0		545.574	1.00978	545.574	0
		551.291	0.83929	551.291	0		551.291	0.83929	551.291	0
		557.068	0.6905	557.068	0		557.068	0.6905	557.068	0
		562.906	0.56155	562.906	0		562.906	0.56155	562.906	0
		568.805	0.45057	568.805	0		568.805	0.45057	568.805	0
		574.766	0.35575	574.766	0		574.766	0.35575	574.766	0
		580.789	0.27534	580.789	0		580.789	0.27534	580.789	0
		586.875	0.20766	586.875	0		586.875	0.20766	586.875	0
		593.025	0.15114	593.025	0		593.025	0.15114	593.025	0
		599.239	0.10431	599.239	0		599.239	0.10431	599.239	0
		605.519	0.06582	605.519	0		605.519	0.06582	605.519	0
		611.864	0.03445	611.864	0		611.864	0.03445	611.864	0
		618.276	0.0091	618.276	0		618.276	0.0091	618.276	0
		624.755	0	624.755	0		624.755	0	624.755	0
		631.302	0	631.302	0		631.302	0	631.302	0
		637.918	0	637.918	0		637.918	0	637.918	0
		644.603	0	644.603	0		644.603	0	644.603	0
		651.358	0	651.358	0		651.358	0	651.358	0
		658.184	0	658.184	0		658.184	0	658.184	0
		665.081	0	665.081	0		665.081	0	665.081	0
		672.05	0	672.05	0		672.05	0	672.05	0
		679.093	0	679.093	0		679.093	0	679.093	0
		686.209	0	686.209	0		686.209	0	686.209	0
		693.4	0	693.4	0		693.4	0	693.4	0
		700.667	0	700.667	0		700.667	0	700.667	0
		708.009	0	708.009	0		708.009	0	708.009	0
		715.429	0	715.429	0		715.429	0	715.429	0
		722.926	0	722.926	0		722.926	0	722.926	0
		730.501	0	730.501	0		730.501	0	730.501	0
		738.157	0	738.157	0		738.157	0	738.157	0
		745.892	0	745.892	0		745.892	0	745.892	0
		753.708	0	753.708	0		753.708	0	753.708	0
		761.607	0	761.607	0		761.607	0	761.607	0
		769.588	0	769.588	0		769.588	0	769.588	0
		777.652	0	777.652	0		777.652	0	777.652	0
		785.802	0	785.802	0		785.802	0	785.802	0
		794.036	0	794.036	0		794.036	0	794.036	0
		802.357	0	802.357	0		802.357	0	802.357	0
		810.765	0	810.765	0		810.765	0	810.765	0
		819.261	0	819.261	0		819.261	0	819.261	0
		827.847	0	827.847	0		827.847	0	827.847	0
		836.522	0	836.522	0		836.522	0	836.522	0
		845.288	0	845.288	0		845.288	0	845.288	0
		854.146	0	854.146	0		854.146	0	854.146	0
		863.097	0	863.097	0		863.097	0	863.097	0
		872.142	0	872.142	0		872.142	0	872.142	0
		881.281	0	881.281	0		881.281	0	881.281	0
		890.516	0	890.516	0		890.516	0	890.516	0
		899.848	0	899.848	0		899.848	0	899.848	0
		909.278	0	909.278	0		909.278	0	909.278	0
		918.806	0	918.806	0		918.806	0	918.806	0
		928.435	0	928.435	0		928.435	0	928.435	0
		938.164	0	938.164	0		938.164	0	938.164	0
		947.995	0	947.995	0		947.995	0	947.995	0
		957.93	0	957.93	0		957.93	0	957.93	0
		967.968	0	967.968	0		967.968	0	967.968	0
		978.112	0	978.112	0		978.112	0	978.112	0
		988.362	0	988.362	0		988.362	0	988.362	0
		998.719	0	998.719	0		998.719	0	998.719	0
		1009.18	0	1009.18	0		1009.18	0	1009.18	0
		1019.76	0	1019.76	0		1019.76	0	1019.76	0
		1030.45	0	1030.45	0		1030.45	0	1030.45	0
		1041.24	0	1041.24	0		1041.24	0	1041.24	0
		1052.16	0	1052.16	0		1052.16	0	1052.16	0
		1063.18	0	1063.18	0		1063.18	0	1063.18	0
		1074.32	0	1074.32	0		1074.32	0	1074.32	0
		1085.58	0	1085.58	0		1085.58	0	1085.58	0
		1096.96	0	1096.96	0		1096.96	0	1096.96	0
		1108.45	0	1108.45	0		1108.45	0	1108.45	0
		1120.07	0	1120.07	0		1120.07	0	1120.07	0
		1131.81	0	1131.81	0		1131.81	0	1131.81	0
		1143.67	0	1143.67	0		1143.67	0	1143.67	0
		1155.65	0	1155.65	0		1155.65	0	1155.65	0
		1167.76	0	1167.76	0		1167.76	0	1167.76	0
		1180	0	1180	0		1180	0	1180	0
		1192.36	0	1192.36	0		1192.36	0	1192.36	0
		1204.86	0	1204.86	0		1204.86	0	1204.86	0
		1217.49	0	1217.49	0		1217.49	0	1217.49	0
		1230.24	0	1230.24	0		1230.24	0	1230.24	0
		1243.14	0	1243.14	0		1243.14	0	1243.14	0
		1256.16	0	1256.16	0		1256.16	0	1256.16	0
		1269.33	0	1269.33	0		1269.33	0	1269.33	0
		1282.63	0	1282.63	0		1282.63	0	1282.63	0
		1296.07	0	1296.07	0		1296.07	0	1296.07	0
		1309.65	0	1309.65	0		1309.65	0	1309.65	0
		1323.38	0	1323.38	0		1323.38	0	1323.38	0
		1337.24	0	1337.24	0		1337.24	0	1337.24	0
		1351.26	0	1351.26	0		1351.26	0	1351.26	0
		1365.42	0	1365.42	0		1365.42	0	1365.42	0
		1379.73	0	1379.73	0		1379.73	0	1379.73	0
		1394.18	0	1394.18	0		1394.18	0	1394.18	0
		1408.79	0	1408.79	0		1408.79	0	1408.79	0
		1423.56	0	1423.56	0		1423.56	0	1423.56	0
		1438.48	0	1438.48	0		1438.48	0	1438.48	0
		1453.55	0	1453.55	0		1453.55	0	1453.55	0
		1468.78	0	1468.78	0		1468.78	0	1468.78	0
		1484.17	0	1484.17	0		1484.17	0	1484.17	0
		1499.73	0	1499.73	0		1499.73	0	1499.73	0
		1515.44	0	1515.44	0		1515.44	0	1515.44	0
		1531.32	0	1531.32	0		1531.32	0	1531.32	0
		1547.37	0	1547.37	0		1547.37	0	1547.37	0
		1563.59	0	1563.59	0		1563.59	0	1563.59	0
		1579.97	0	1579.97	0		1579.97	0	1579.97	0
		1596.53	0	1596.53	0		1596.53	0	1596.53	0
		1613.26	0	1613.26	0		1613.26	0	1613.26	0
		1630.16	0	1630.16	0		1630.16	0	1630.16	0
		1647.25	0	1647.25	0		1647.25	0	1647.25	0
		1664.51	0	1664.51	0		1664.51	0	1664.51	0
		1681.95	0	1681.95	0		1681.95	0	1681.95	0
		1699.58	0	1699.58	0		1699.58	0	1699.58	0
		1717.39	0	1717.39	0		1717.39	0	1717.39	0
		1735.38	0	1735.38	0		1735.38	0	1735.38	0
		1753.57	0	1753.57	0		1753.57	0	1753.57	0
		1771.95	0	1771.95	0		1771.95	0	1771.95	0
		1790.52	0	1790.52	0		1790.52	0	1790.52	0
		1809.28	0	1809.28	0		1809.28	0	1809.28	0
		1828.24	0	1828.24	0		1828.24	0	1828.24	0
		1847.4	0	1847.4	0		1847.4	0	1847.4	0
		1866.76	0	1866.76	0		1866.76	0	1866.76	0
		1886.32	0	1886.32	0		1886.32	0	1886.32	0
		1906.09	0	1906.09	0		1906.09	0	1906.09	0
		1926.06	0	1926.06	0		1926.06	0	1926.06	0
		1946.24	0	1946.24	0		1946.24	0	1946.24	0
		1966.64	0	1966.64	0		1966.64	0	1966.64	0
		1987.25	0	1987.25	0		1987.25	0	1987.25	0
		2008.07	0	2008.07	0		2008.07	0	2008.07	0
		2029.12	0	2029.12	0		2029.12	0	2029.12	0
		2050.38	0	2050.38	0		2050.38	0	2050.38	0
		2071.87	0	2071.87	0		2071.87	0	2071.87	0
		2093.58	0	2093.58	0		2093.58	0	2093.58	0
		2115.52	0	2115.52	0		2115.52	0	2115.52	0
		2137.69	0	2137.69	0		2137.69	0	2137.69	0
		2160.09	0	2160.09	0		2160.09	0	2160.09	0
		2182.72	0	2182.72	0		2182.72	0	2182.72	0
		2205.6	0	2205.6	0		2205.6	0	2205.6	0
		2228.71	0	2228.71	0		2228.71	0	2228.71	0
		2252.07	0	2252.07	0		2252.07	0	2252.07	0
		2275.66	0	2275.66	0		2275.66	0	2275.66	0
		2299.51	0	2299.51	0		2299.51	0	2299.51	0
		2323.61	0	2323.61	0		2323.61	0	2323.61	0
		2347.96	0	2347.96	0		2347.96	0	2347.96	0
		2372.56	0	2372.56	0		2372.56	0	2372.56	0
		2397.43	0	2397.43	0		2397.43	0	2397.43	0
		2422.55	0	2422.55	0		2422.55	0	2422.55	0
		2447.94	0	2447.94	0		2447.94	0	2447.94	0
		2473.59	0	2473.59	0		2473.59	0	2473.59	0
		2499.51	0	2499.51	0		2499.51	0	2499.51	0
		2525.7	0	2525.7	0		2525.7	0	2525.7	0
		2552.17	0	2552.17	0		2552.17	0	2552.17	0
		2578.92	0	2578.92	0		2578.92	0	2578.92	0
		2605.94	0	2605.94	0		2605.94	0	2605.94	0
		2633.25	0	2633.25	0		2633.25	0	2633.25	0
		2660.84	0	2660.84	0		2660.84	0	2660.84	0
		2688.73	0	2688.73	0		2688.73	0	2688.73	0
		2716.9	0	2716.9	0		2716.9	0	2716.9	0
		2745.37	0	2745.37	0		2745.37	0	2745.37	0
		2774.14	0	2774.14	0		2774.14	0	2774.14	0
		2803.22	0	2803.22	0		2803.22	0	2803.22	0
		2832.59	0	2832.59	0		2832.59	0	2832.59	0
		2862.27	0	2862.27	0		2862.27	0	2862.27	0
		2892.27	0	2892.27	0		2892.27	0	2892.27	0
		2922.58	0	2922.58	0		2922.58	0	2922.58	0
		2953.2	0	2953.2	0		2953.2	0	2953.2	0
		2984.15	0	2984.15	0		2984.15	0	2984.15	0
		3015.42	0	3015.42	0		3015.42	0	3015.42	0
		3047.02	0	3047.02	0		3047.02	0	3047.02	0
		3078.95	0	3078.95	0		3078.95	0	3078.95	0
		3111.22	0	3111.22	0		3111.22	0	3111.22	0
		3143.82	0	3143.82	0		3143.82	0	3143.82	0
		3176.77	0	3176.77	0		3176.77	0	3176.77	0
		3210.06	0	3210.06	0		3210.06	0	3210.06	0
		3243.7	0	3243.7	0		3243.7	0	3243.7	0
		3277.69	0	3277.69	0		3277.69	0	3277.69	0
		3312.04	0	3312.04	0		3312.04	0	3312.04	0
		3346.74	0	3346.74	0		3346.74	0	3346.74	0
		3381.81	0	3381.81	0		3381.81	0	3381.81	0
		3417.25	0	3417.25	0		3417.25	0	3417.25	0
		3453.06	0	3453.06	0		3453.06	0	3453.06	0
		3489.25	0	3489.25	0		3489.25	0	3489.25	0
		3525.81	0	3525.81	0		3525.81	0	3525.81	0
		3562.76	0	3562.76	0		3562.76	0	3562.76	0
		3600.1	0	3600.1	0		3600.1	0	3600.1	0
		3637.82	0	3637.82	0		3637.82	0	3637.82	0
		3675.95	0	3675.95	0		3675.95	0	3675.95	0
		3714.47	0	3714.47	0		3714.47	0	3714.47	0
		3753.39	0	3753.39	0		3753.39	0	3753.39	0
		3792.72	0	3792.72	0		3792.72	0	3792.72	0
		3832.47	0	3832.47	0		3832.47	0	3832.47	0
		3872.63	0	3872.63	0		3872.63	0	3872.63	0
		3913.21	0	3913.21	0		3913.21	0	3913.21	0
		3954.22	0	3954.22	0		3954.22	0	3954.22	0
		3995.66	0	3995.66	0		3995.66	0	3995.66	0
		4037.53	0	4037.53	0		4037.53	0	4037.53	0
		4079.84	0	4079.84	0		4079.84	0	4079.84	0
		4122.59	0	4122.59	0		4122.59	0	4122.59	0
		4165.79	0	4165.79	0		4165.79	0	4165.79	0
		4209.45	0	4209.45	0		4209.45	0	4209.45	0
		4253.56	0	4253.56	0		4253.56	0	4253.56	0
		4298.14	0	4298.14	0		4298.14	0	4298.14	0
		4343.18	0	4343.18	0		4343.18	0	4343.18	0
		4388.69	0	4388.69	0		4388.69	0	4388.69	0
		4434.68	0	4434.68	0		4434.68	0	4434.68	0
		4481.15	0	4481.15	0		4481.15	0	4481.15	0
		4528.11	0	4528.11	0		4528.11	0	4528.11	0
		4575.56	0	4575.56	0		4575.56	0	4575.56	0
		4623.51	0	4623.51	0		4623.51	0	4623.51	0
		4671.96	0	4671.96	0		4671.96	0	4671.96	0
		4720.92	0	4720.92	0		4720.92	0	4720.92	0
		4770.39	0	4770.39	0		4770.39	0	4770.39	0
		4820.38	0	4820.38	0		4820.38	0	4820.38	0
		4870.9	0	4870.9	0		4870.9	0	4870.9	0
		4921.94	0	4921.94	0		4921.94	0	4921.94	0
		4973.52	0	4973.52	0		4973.52	0	4973.52	0
		5025.64	0	5025.64	0		5025.64	0	5025.64	0
		5078.3	0	5078.3	0		5078.3	0	5078.3	0
		5131.52	0	5131.52	0		5131.52	0	5131.52	0
		5185.29	0	5185.29	0		5185.29	0	5185.29	0
		5239.63	0	5239.63	0		5239.63	0	5239.63	0
		5294.54	0	5294.54	0		5294.54	0	5294.54	0
		5350.02	0	5350.02	0		5350.02	0	5350.02	0
		5406.09	0	5406.09	0		5406.09	0	5406.09	0
		5462.74	0	5462.74	0		5462.74	0	5462.74	0
		5519.98	0	5519.98	0		5519.98	0	5519.98	0
		5577.83	0	5577.83	0		5577.83	0	5577.83	0
		5636.28	0	5636.28	0		5636.28	0	5636.28	0
		5695.35	0	5695.35	0		5695.35	0	5695.35	0
		5755.03	0	5755.03	0		5755.03	0	5755.03	0
		5815.34	0	5815.34	0		5815.34	0	5815.34	0
		5876.28	0	5876.28	0		5876.28	0	5876.28	0
		5937.86	0	5937.86	0		5937.86	0	5937.86	0
		6000.08	0	6000.08	0		6000.08	0	6000.08	0
		6062.96	0	6062.96	0		6062.96	0	6062.96	0
		6126.49	0	6126.49	0		6126.49	0	6126.49	0
		6190.69	0	6190.69	0		6190.69	0	6190.69	0
		6255.57	0	6255.57	0		6255.57	0	6255.57	0
		6321.12	0	6321.12	0		6321.12	0	6321.12	0
		6387.36	0	6387.36	0		6387.36	0	6387.36	0
		6454.3	0	6454.3	0		6454.3	0	6454.3	0
		6521.93	0	6521.93	0		6521.93	0	6521.93	0
		6590.28	0	6590.28	0		6590.28	0	6590.28	0
		6659.34	0	6659.34	0		6659.34	0	6659.34	0
		6729.12	0	6729.12	0		6729.12	0	6729.12	0
		6799.64	0	6799.64	0		6799.64	0	6799.64	0
		6870.9	0	6870.9	0		6870.9	0	6870.9	0
		6942.9	0	6942.9	0		6942.9	0	6942.9	0
		7015.65	0	7015.65	0		7015.65	0	7015.65	0
		7089.17	0	7089.17	0		7089.17	0	7089.17	0
		7163.46	0	7163.46	0		7163.46	0	7163.46	0
		7238.53	0	7238.53	0		7238.53	0	7238.53	0
		7314.38	0	7314.38	0		7314.38	0	7314.38	0
		7391.03	0	7391.03	0		7391.03	0	7391.03	0
		7468.49	0	7468.49	0		7468.49	0	7468.49	0
		7546.75	0	7546.75	0		7546.75	0	7546.75	0
		7625.84	0	7625.84	0		7625.84	0	7625.84	0
		7705.75	0	7705.75	0		7705.75	0	7705.75	0
		7786.5	0	7786.5	0		7786.5	0	7786.5	0
		7868.1	0	7868.1	0		7868.1	0	7868.1	0
		7950.55	0	7950.55	0		7950.55	0	7950.55	0
		8033.86	0	8033.86	0		8033.86	0	8033.86	0
		8118.05	0	8118.05	0		8118.05	0	8118.05	0
		8203.12	0	8203.12	0		8203.12	0	8203.12	0
		8289.09	0	8289.09	0		8289.09	0	8289.09	0
		8375.95	0	8375.95	0		8375.95	0	8375.95	0
		8463.72	0	8463.72	0		8463.72	0	8463.72	0
		8552.42	0	8552.42	0		8552.42	0	8552.42	0
		8642.04	0	8642.04	0		8642.04	0	8642.04	0
		8732.6	0	8732.6	0		8732.6	0	8732.6	0
		8824.11	0	8824.11	0		8824.11	0	8824.11	0
		8916.58	0	8916.58	0		8916.58	0	8916.58	0
		9010.02	0	9010.02	0		9010.02	0	9010.02	0
		9104.44	0	9104.44	0		9104.44	0	9104.44	0
		9199.85	0	9199.85	0		9199.85	0	9199.85	0
		9296.26	0	9296.26	0		9296.26	0	9296.26	0
		9393.68	0	9393.68	0		9393.68	0	9393.68	0
		9492.11	0	9492.11	0		9492.11	0	9492.11	0
		9591.58	0	9591.58	0		9591.58	0	9591.58	0
		9692.1	0	9692.1	0		9692.1	0	9692.1	0
		9793.66	0	9793.66	0		9793.66	0	9793.66	0
		9896.29	0	9896.29	0		9896.29	0	9896.29	0
		10000	0	10000	0		10000	0	10000	0

## Sheet: Figure 3e
	Figure 3e t-DOS plots of full devices based on Ph-4PACz and Ph-Nd.
	Ph-4PACz		Ph-Nd
	Eω (eV)	t-DOS (cm-3 eV-1)	Eω (eV)	t-DOS (cm-3 eV-1)
	0.23749	1.86354e+17	0.23749	1.86354e+17
	0.24195	1.61921e+17	0.24195	1.61921e+17
	0.24641	1.19354e+17	0.24641	1.12023e+17
	0.25088	7.35408e+16	0.25088	7.0741e+16
	0.25534	4.46546e+16	0.25534	4.44091e+16
	0.2598	3.21141e+16	0.2598	3.02896e+16
	0.26426	2.56548e+16	0.26426	2.23541e+16
	0.26872	2.01666e+16	0.26872	1.59653e+16
	0.27319	1.65548e+16	0.27319	1.08306e+16
	0.27765	1.11786e+16	0.27765	8233670000000000
	0.28211	8405970000000000	0.28211	7240460000000000
	0.28657	7619740000000000	0.28657	6336160000000000
	0.29103	6861470000000000	0.29103	5371660000000000
	0.2955	5627960000000000	0.2955	4478590000000000
	0.29996	4608740000000000	0.29996	3515360000000000
	0.30442	3285760000000000	0.30442	2507660000000000
	0.30888	1836740000000000	0.30888	1617490000000000
	0.31334	1074050000000000	0.31334	998937000000000
	0.31781	798408000000000	0.31781	706978000000000
	0.32227	514677000000000	0.32227	617693000000000
	0.32673	381265000000000	0.32673	426015000000000
	0.33119	237844000000000	0.33119	278229000000000
	0.33565	160028000000000	0.33565	204130000000000
	0.34012	146592000000000	0.34012	160368000000000
	0.34458	124274000000000	0.34458	125362000000000
	0.34904	119393000000000	0.34904	106920000000000
	0.3535	141654000000000	0.3535	103083000000000
	0.35796	159647000000000	0.35796	114580000000000
	0.36243	194588000000000	0.36243	157020000000000
	0.36689	262748000000000	0.36689	161656000000000
	0.37135	385904000000000	0.37135	210864000000000
	0.37581	495485000000000	0.37581	240351000000000
	0.38028	569801000000000	0.38028	277532000000000
	0.38474	545662000000000	0.38474	296054000000000
	0.3892	498194000000000	0.3892	359739000000000
	0.39366	512792000000000	0.39366	421564000000000
	0.39812	565827000000000	0.39812	440563000000000
	0.40259	618219000000000	0.40259	441848000000000
	0.40705	767974000000000	0.40705	430769000000000
	0.41151	984190000000000	0.41151	490474000000000
	0.41597	894414000000000	0.41597	530186000000000
	0.42043	958238000000000	0.42043	570294000000000
	0.4249	1229340000000000	0.4249	641090000000000
	0.42936	1669430000000000	0.42936	762183000000000
	0.43382	2106670000000000	0.43382	927930000000000
	0.43828	2373080000000000	0.43828	1166240000000000
	0.44274	2806080000000000	0.44274	1517500000000000
	0.44721	3649610000000000	0.44721	1986750000000000
	0.45167	4091280000000000	0.45167	2613870000000000
	0.45613	5502190000000000	0.45613	2930860000000000
	0.46059	7545470000000000	0.46059	3458170000000000
	0.46505	1.06099e+16	0.46505	4125670000000000
	0.46952	1.12173e+16	0.46952	5109730000000000
	0.47398	1.36577e+16	0.47398	6205080000000000
	0.47844	1.89128e+16	0.47844	7456890000000000
	0.4829	3.02659e+16	0.4829	9720300000000000
	0.48736	5.58113e+16	0.48736	1.38728e+16
	0.49183	9.71144e+16	0.49183	2.11045e+16
	0.49629	1.41891e+17	0.49629	3.49751e+16
	0.50075	1.88874e+17	0.50075	5.88751e+16

## Sheet: Figure 4b
		Figure 4b J-V curves of 0.0717 cm2 champion PSCs based on Ph-4PACz and Ph-Nd under reverse scan.
		Ph-4PACz		Ph-Nd
		Voltage (V)	Current density (mA cm-2)	Voltage (V)	Current density (mA cm-2)
		1.2	-10.7791	1.2	-13.0822
		1.188	-5.7114	1.188	-1.64775
		1.176	-0.64364	1.176	5.26962
		1.164	4.19879	1.164	11.3351
		1.152	7.8089	1.152	15.647
		1.14	10.8832	1.14	18.7402
		1.128	13.8465	1.128	20.943
		1.116	16.1024	1.116	22.3946
		1.104	18.0269	1.104	23.4217
		1.092	19.7266	1.092	24.1692
		1.08	21.1712	1.08	24.7347
		1.068	22.3172	1.068	25.1773
		1.056	23.2019	1.056	25.5204
		1.044	23.8871	1.044	25.7308
		1.032	24.3505	1.032	25.8667
		1.02	24.5766	1.02	25.9343
		1.008	24.7105	1.008	25.9711
		0.996	24.8	0.996	26.0005
		0.984	24.8824	0.984	26.0324
		0.972	24.9472	0.972	26.0512
		0.96	25.0004	0.96	26.0636
		0.948	25.0536	0.948	26.0746
		0.936	25.1055	0.936	26.0771
		0.924	25.1403	0.924	26.079
		0.912	25.1729	0.912	26.0768
		0.9	25.2055	0.9	26.0772
		0.888	25.2317	0.888	26.0785
		0.876	25.2543	0.876	26.0788
		0.864	25.2765	0.864	26.0794
		0.852	25.2987	0.852	26.0799
		0.84	25.3167	0.84	26.0812
		0.828	25.3339	0.828	26.0825
		0.816	25.3512	0.816	26.0838
		0.804	25.3676	0.804	26.085
		0.792	25.3816	0.792	26.0861
		0.78	25.3952	0.78	26.0872
		0.768	25.4087	0.768	26.0883
		0.756	25.4213	0.756	26.0899
		0.744	25.4328	0.744	26.0918
		0.732	25.4441	0.732	26.0937
		0.72	25.4554	0.72	26.0954
		0.708	25.4655	0.708	26.0968
		0.696	25.475	0.696	26.098
		0.684	25.4844	0.684	26.0991
		0.672	25.4938	0.672	26.1003
		0.66	25.5021	0.66	26.1014
		0.648	25.5102	0.648	26.1026
		0.636	25.5183	0.636	26.1038
		0.624	25.5259	0.624	26.105
		0.612	25.5322	0.612	26.1063
		0.6	25.5383	0.6	26.1076
		0.588	25.5444	0.588	26.1089
		0.576	25.5498	0.576	26.1101
		0.564	25.5548	0.564	26.1111
		0.552	25.5596	0.552	26.1122
		0.54	25.5645	0.54	26.1131
		0.528	25.5694	0.528	26.114
		0.516	25.5744	0.516	26.1148
		0.504	25.5794	0.504	26.1156
		0.492	25.5843	0.492	26.1167
		0.48	25.5887	0.48	26.1183
		0.468	25.5929	0.468	26.1201
		0.456	25.5972	0.456	26.1218
		0.444	25.6015	0.444	26.1233
		0.432	25.6059	0.432	26.1246
		0.42	25.6103	0.42	26.1259
		0.408	25.6147	0.408	26.1271
		0.396	25.6188	0.396	26.1282
		0.384	25.6226	0.384	26.1292
		0.372	25.6264	0.372	26.1302
		0.36	25.6302	0.36	26.1312
		0.348	25.6342	0.348	26.1322
		0.336	25.6384	0.336	26.1331
		0.324	25.6425	0.324	26.1341
		0.312	25.6466	0.312	26.135
		0.3	25.6507	0.3	26.136
		0.288	25.6548	0.288	26.137
		0.276	25.6588	0.276	26.138
		0.264	25.6629	0.264	26.139
		0.252	25.667	0.252	26.1399
		0.24	25.6711	0.24	26.1409
		0.228	25.6752	0.228	26.1418
		0.216	25.679	0.216	26.1428
		0.204	25.6825	0.204	26.1438
		0.192	25.6861	0.192	26.1448
		0.18	25.6896	0.18	26.1458
		0.168	25.6931	0.168	26.1466
		0.156	25.6967	0.156	26.1473
		0.144	25.7002	0.144	26.1481
		0.132	25.7037	0.132	26.1491
		0.12	25.7076	0.12	26.1503
		0.108	25.7114	0.108	26.1516
		0.096	25.7152	0.096	26.1529
		0.084	25.719	0.084	26.1539
		0.072	25.7225	0.072	26.1548
		0.06	25.7261	0.06	26.1556
		0.048	25.7296	0.048	26.1565
		0.036	25.7329	0.036	26.1577
		0.024	25.7362	0.024	26.1592
		0.012	25.7394	0.012	26.1608
		0	25.7426	0	26.1623

## Sheet: Figure 4c
		Figure 4c J-V curves of 1 cm2 Ph-Nd PSCs under forward and reverse scan.
		Forward		Reverse
		Voltage (V)	Current density (mA cm-2)	Voltage (V)	Current density (mA cm-2)
		0	25.9826	1.2	-4.58405
		0.012	25.9805	1.188	-0.25669
		0.024	25.9785	1.176	4.07067
		0.036	25.9765	1.164	7.77609
		0.048	25.9743	1.152	10.9026
		0.06	25.9719	1.14	13.6673
		0.072	25.9693	1.128	15.9929
		0.084	25.9667	1.116	17.9945
		0.096	25.9642	1.104	19.8365
		0.108	25.9619	1.092	21.2958
		0.12	25.9596	1.08	22.4947
		0.132	25.9572	1.068	23.4827
		0.144	25.9544	1.056	24.074
		0.156	25.9511	1.044	24.5305
		0.168	25.9477	1.032	24.81
		0.18	25.9444	1.02	25.0227
		0.192	25.9415	1.008	25.1962
		0.204	25.9389	0.996	25.3255
		0.216	25.9364	0.984	25.421
		0.228	25.9336	0.972	25.4811
		0.24	25.9304	0.96	25.5317
		0.252	25.9269	0.948	25.5819
		0.264	25.9235	0.936	25.6208
		0.276	25.9202	0.924	25.6443
		0.288	25.9172	0.912	25.6659
		0.3	25.9143	0.9	25.6875
		0.312	25.9113	0.888	25.7038
		0.324	25.9079	0.876	25.7174
		0.336	25.9041	0.864	25.7307
		0.348	25.9002	0.852	25.7439
		0.36	25.8963	0.84	25.7537
		0.372	25.8927	0.828	25.7629
		0.384	25.8891	0.816	25.772
		0.396	25.8855	0.804	25.7809
		0.408	25.8819	0.792	25.7889
		0.42	25.878	0.78	25.7968
		0.432	25.874	0.768	25.8047
		0.444	25.87	0.756	25.8119
		0.456	25.8661	0.744	25.8182
		0.468	25.8623	0.732	25.8245
		0.48	25.8587	0.72	25.8307
		0.492	25.8549	0.708	25.8367
		0.504	25.8508	0.696	25.8424
		0.516	25.8463	0.684	25.8482
		0.528	25.8418	0.672	25.8539
		0.54	25.8372	0.66	25.8585
		0.552	25.8326	0.648	25.863
		0.564	25.8279	0.636	25.8674
		0.576	25.8232	0.624	25.872
		0.588	25.8184	0.612	25.8769
		0.6	25.8133	0.6	25.8819
		0.612	25.8082	0.588	25.8868
		0.624	25.803	0.576	25.8912
		0.636	25.7977	0.564	25.8951
		0.648	25.7923	0.552	25.8989
		0.66	25.7869	0.54	25.9028
		0.672	25.7814	0.528	25.9067
		0.684	25.7754	0.516	25.9106
		0.696	25.769	0.504	25.9144
		0.708	25.7626	0.492	25.9183
		0.72	25.7561	0.48	25.9219
		0.732	25.749	0.468	25.9254
		0.744	25.7416	0.456	25.9289
		0.756	25.7343	0.444	25.9324
		0.768	25.7264	0.432	25.9358
		0.78	25.7175	0.42	25.9392
		0.792	25.7084	0.408	25.9426
		0.804	25.6993	0.396	25.9461
		0.816	25.6891	0.384	25.9497
		0.828	25.678	0.372	25.9533
		0.84	25.6667	0.36	25.9569
		0.852	25.6553	0.348	25.9599
		0.864	25.6407	0.336	25.9628
		0.876	25.6244	0.324	25.9656
		0.888	25.608	0.312	25.9685
		0.9	25.5892	0.3	25.9716
		0.912	25.5629	0.288	25.9747
		0.924	25.533	0.276	25.9778
		0.936	25.503	0.264	25.9809
		0.948	25.458	0.252	25.984
		0.96	25.4037	0.24	25.987
		0.972	25.3289	0.228	25.9901
		0.984	25.2441	0.216	25.9931
		0.996	25.1174	0.204	25.9962
		1.008	24.943	0.192	25.9993
		1.02	24.7006	0.18	26.0024
		1.032	24.4218	0.168	26.0049
		1.044	23.9646	0.156	26.0071
		1.056	23.3273	0.144	26.0094
		1.068	22.4985	0.132	26.0118
		1.08	21.4072	0.12	26.0144
		1.092	20.0826	0.108	26.0171
		1.104	18.5662	0.096	26.0197
		1.116	16.8289	0.084	26.0224
		1.128	14.8762	0.072	26.025
		1.14	12.6016	0.06	26.0276
		1.152	9.93758	0.048	26.0302
		1.164	6.94214	0.036	26.0327
		1.176	3.65455	0.024	26.0352
		1.188	-0.6738	0.012	26.0377
		1.2	-5.084	0	26.0402

## Sheet: Figure 4d
	Figure 4d PCE comparison of PSCs based 2PACz and MeO-2PACz without and with Nd.
	SAM	PCE (%)	SAM	PCE (%)
	2PACz	24.49	2PACz-Nd	25.97
	MeO-2PACz	23.65	MeO-Nd	25.39

[truncated: 3 more sheets: Figure 4e, Figure 4f, Figure 4g]
